# Supplementary material for: DNAm scores for serum GDF15 and NT-proBNP levels associate with a range of traits affecting the body and brain
Source: Clin Epigenetics. 2024 Sep 10;16:124. doi: 10.1186/s13148-024-01734-7 (PMC11389299; doi:10.1186/s13148-024-01734-7)
Supplement: Supplementary file 2 — Additional file 2. [file 13148_2024_1734_MOESM2_ESM.xlsx]

## Sheet: Description of Tables
Description of Supplementary Tables
Supplementary Table															Part of the study
Supplementary Table 1. Demographic and phenotypic information for the Generation Scotland sample groups with protein level measurements that were used in analyses.															Population
Supplementary Table 2. Basic and Fully-adjusted mixed effects Cox proportional hazards model associations between GDF15 (N=17,489) and NT-pro-BNP (N=16,963) and four incident diseases in Generation Scotland.															Protein biomarkers
Supplementary Table 3. Protein associations with COVID hospitalisation and long-COVID in the full Generation Scotland population.															Protein biomarkers
Supplementary Table 4. Full MRC-IEU EWAS catalogue annotations for the CpGs associated with GDF15 or NT-proBNP in Generation Scotland.															EWAS of proteins
Supplementary Table 5. CpG features selected for protein EpiScores trained in Generation Scotland for serum GDF15 (N=8,207) and NT-pro-BNP (N=8,002) levels.															EpiScore weights subset
Supplementary Table 6. Incremental variance in protein levels attributable to EpiScores and polygenic risk scores (PRS) in the Generation Scotland test sample.															EpiScore assessment
Supplementary Table 7. Comparison of EpiScores versus protein measurements in basic, fully-adjusted and WBC sensitivity mixed effects Cox proportional hazards model associations in the Generation Scotland test sample (GDF N=2,954 and NT-proBNP N=2,808).															EpiScore disease
Supplementary Table 8. Descriptive statistics for LBC1936 covariates.															LBC1936
Supplementary Table 9. Descriptive statistics for cognitive tests in LBC1936.															LBC1936
Supplementary Table 10. Descriptive statistics for brain MRI measures in LBC1936.															LBC1936
Supplementary Table 11. CpG features selected for protein EpiScores trained in Generation Scotland for serum GDF15 (N=17,489) and NT-proBNP (N=16,693) levels.															EpiScore weights full
Supplementary Table 12. Incremental variance in protein levels attributable to EpiScores and polygenic risk scores (PRS) in the external LBC1936 test sample.															EpiScore assessment external
Supplementary Table 13. Protein EpiScore associations with cognitive and brain imaging traits at LBC1936 Wave 1 (N=895 with DNAm, N=1,091 total individuals).															LBC1936 associations
Supplementary Table 14. Cox proportional hazards associations between incident dementia and EpiScores for GDF15 and NT-proBNP.															LBC1936 associations
Supplementary Table 15. Stroke trait: primary and secondary care codes which were included (emboldened) and excluded.															Disease linkage
Supplementary Table 16. Type 2 diabetes trait: primary and secondary care codes which were included (emboldened) and excluded.															Disease linkage
Supplementary Table 17. Ischaemic heart disease trait: primary and secondary care codes which were included (emboldened) and excluded (none).															Disease linkage
Supplementary Table 18. Sentinel pQTLs identified by conditional joint analyses on GWAS summary statistics for GDF15 and NT-proBNP in the Generation Scotland sample.															Genetic signatures

## Sheet: Supplementary Table 1
Supplementary Table 1. Demographic and phenotypic information for the Generation Scotland sample groups with protein level measurements that were used in analyses.
	Generation Scotland full sample						Within-Generation Scotland train and test sets
	Maximal sample with DNAm						GDF15 EpiScore training sample						GDF15 EpiScore testing sample						NT-proBNP EpiScore training sample						NT-proBNP EpiScore testing sample
	N	Mean	SD	Min	Max	IQR	N	Mean	SD	Min	Max	IQR	N	Mean	SD	Min	Max	IQR	N	Mean	SD	Min	Max	IQR	N	Mean	SD	Min	Max	IQR
Sample N	18413						8207						2954						8002						2808
Age		47.5	14.9	17.1	98.5	22.4		50.4	13.3	18	94.5	17.2		48.9	16	17.1	91.3	24.8		50.4	13.5	18	94.5	17.4		49	16.2	18	92.3	25.1
Sex
Female	10,833 (59%)						4,821 (59%)						1,719 (58%)						4,910 (61%)						1,708 (61%)
Male	7,580 (41%)						3,386 (41%)						1,235 (41%)						3,092 (39%)						1,100 (39%)
GDF15 (pg/mL)	17489	1038.7	928	400.1	19511	516.3	8207	1059.2	914.3	400.7	19511	515.2	2954	1099.8	923.1	400.7	19216	595	N/A	N/A	N/A	N/A	N/A	N/A	N/A	N/A	N/A	N/A	N/A	N/A
NT-proBNP (pg/mL)	16963	94.6	211.2	10	12967	69.2	N/A	N/A	N/A	N/A	N/A	N/A	N/A	N/A	N/A	N/A	N/A	N/A	8002	94	195.3	10	6204	69.9	2808	113	234.9	10	4647	78.9
BMI (weight in kilograms / height in metres squared)	18181	26.5	4.9	10.5	45	6.2	8117	26.8	4.8	16	45	6.2	2920	27	5.1	13.2	44.8	6.5	7899	26.7	4.9	16	40	6.2	2771	26.9	5.1	13.2	44.8	6.5
Alcohol (average units consumed per week)	16522	10.2	10.4	0	54	13	7410	10.1	10.2	0	54	13	2604	9.7	10.2	0	54	13	7220	9.9	10.1	0	54	12	2470	9.7	10.1	0	54	13
DNA methylation Smoking Score	18413	14.3	29.7	-43.4	155.8	30	8207	18	31	-41.9	155.8	31.2	2954	13.4	29.5	-40	136.8	32	8002	17.8	40	-41.9	155.8	31	2808	13.3	29.4	-39	136.8	31
Scottish Index of Multiple Deprivation (SIMD)	17287	3890	1848	1	6505	3114	7796	3891.8	1879.4	3	6505	3216.5	2750	3763.1	1834.6	15	6503	3066.8	7604	3899.8	1873.7	3	6505	3187.3	2609	3779.6	1828.4	15	6503	3044

## Sheet: Supplementary Table 2
Supplementary Table 2. Basic and Fully-adjusted mixed effects Cox proportional hazards model associations between GDF15 (N=17,489) and NT-pro-BNP (N=16,963) and four incident diseases in Generation Scotland.
Case and control counts included in both basic and fully-adjusted models are reported, with hazard ratios (HR), 95% lower and upper confidence intervals (LCI, UCI). P-values are provided for each model, in addition to FDR-adjusted P-values in the basic model.
Basic models were adjusted for age, sex and relatedness between individuals. Fully-adjusted models were further adjusted for BMI, a DNAm-derived score for smoking, years of education, weekly units of alcohol consumption and social deprivation.
Protein levels were rank-inverse based transformed and scaled to have a mean of 0 and standard deviation of 1 prior to analyses. Results are ordered by basic model P-values.
A total of 7 associations had FDR P < 0.05 in the basic model (green). Six of these associations had P < 0.05 in the fully-adjusted model (blue).
Marker	Outcome	Basic N Cases	Basic N Controls	Mean years to event basic (sd)	Basic max time to event	Basic HR	Basic LCI	Basic UCI	Basic P	Basic FDR P	Full N Cases	Full N Controls	Mean years to event full (sd)	Full max time to event	Full HR	Full LCI	Full UCI	Full P
GDF15	Type 2 Diabetes	740	16112	5.7 (3.5)	14.3333	1.6	1.45	1.75	0	0	544	13177	5.7 (3.5)	14.3333	1.35	1.2	1.53	1.06334e-06
GDF15	Ischaemic Stroke	511	16599	6.3 (3.4)	13.75	1.57	1.39	1.76	3.75255e-14	1.50102e-13	391	13518	6.2 (3.4)	13.75	1.37	1.19	1.57	1.6622e-05
GDF15	Ischaemic Heart Disease	658	15924	5.6 (3.4)	14.1667	1.32	1.19	1.46	1.42565e-07	3.80173e-07	510	12997	5.7 (3.4)	14.1667	1.1	0.97	1.25	0.133391
GDF15	Dementia	220	6794	8.4 (2.9)	14.75	1.54	1.28	1.85	6.66971e-06	1.33394e-05	156	5508	8.4 (2.8)	14.75	1.44	1.15	1.8	0.00152271
NT-proBNP	Ischaemic Stroke	498	16092	6.4 (3.4)	13.75	1.24	1.12	1.37	2.62798e-05	4.20477e-05	381	13089	6.2 (3.4)	13.75	1.23	1.1	1.38	0.000218088
NT-proBNP	Type 2 Diabetes	669	15691	5.6 (3.5)	14.3333	0.83	0.76	0.91	3.44829e-05	4.59772e-05	487	12815	5.7 (3.5)	14.3333	0.79	0.71	0.87	4.07898e-06
NT-proBNP	Ischaemic Heart Disease	628	15436	5.6 (3.4)	14.1667	1.12	1.02	1.23	0.0132206	0.0151093	487	12581	5.7 (3.4)	14.1667	1.12	1.01	1.24	0.0346372
NT-proBNP	Dementia	220	6633	8.4 (2.9)	14.75	1.14	0.96	1.35	0.131103	0.131103	156	5378	8.4 (2.8)	14.75	1.15	0.95	1.4	0.143733

## Sheet: Supplementary Table 3
Supplementary Table 3. Protein associations with COVID hospitalisation and long-COVID in the full Generation Scotland population.
Results from generalised linear regression models with COVID-19 diagnosis with/without hospitalisation as a binary outcome and COVID-19 with/without long-COVID as a binary outcome.
Hospitalisation data was obtained through linkage to electronic health records. Long-COVID data was obtained through a questionnarie study in a subset of the Generation Scotland cohort.
Measured proteins were scaled and modelled as independent variables with age at COVID-19 diagnosis and sex as covariates. Case counts for binary outcomes are summarised.
Associations (FDR P < 0.05) are highligted (green) for GDF15 and NT-proBNP in relation to COVID-19 hospitalisations versus COVID-19 without hospitalisation.
Protein	Outcome	N total COVID-19	N cases (binary = 1)	N comparison (binary = 0)	Beta	SE	p	FDR	Odds	LCI	HCI
GDF15	COVID Hospitalisation	491	28	463	0.704423	0.270552	0.00922366	0.0368946	2.02268	1.19022	3.43737
NT-proBNP	COVID Hospitalisation	475	26	449	-0.525427	0.231318	0.0231195	0.046239	0.591303	0.375758	0.930489
NT-proBNP	Long-COVID	259	85	174	0.261383	0.149316	0.0800269	0.106703	1.29872	0.969207	1.74027
GDF15	Long-COVID	269	87	182	0.193358	0.141457	0.171655	0.171655	1.21332	0.919526	1.60098

## Sheet: Supplementary Table 4
Supplementary Table 4. Full MRC-IEU EWAS catalogue annotations for the CpGs associated with GDF15 or NT-proBNP in Generation Scotland.
Full details of the studies that had associations involving the CpGs associated with either GDF15 or NT-proBNP in the present study. Associations reported here had P < 3.6x10-8 and sample population of greater than 100 individuals.
CpG	Location	Chr	Pos	Gene	Type	Beta	SE	P	Author	Consortium	PMID	Date	Trait	EFO	Analysis	Source	Outcome	Exposure	Covariates	Outcome_Units	Exposure_Units	Methylation_Array	Tissue	N	N_Cohorts	Age	Sex	Ancestry	StudyID
cg00757033	chr12:89920650	12	89920650	WDR51B	South shore	-0.0421	0.00665	3.1e-09	Battram T	GEO	27886173	2020-09-15	Crohn's disease	EFO_0000384	EWAS Catalog re-analysis of GEO data. GEO accession ID is GSE87640	NA	DNA methylation	Crohn's disease	Batch effects, cell composition (reference free)	Beta Values	NA	Illumina HumanMethylation450	Whole blood	161	1	Adults	Both	European	27886173_Battram-T_crohn_s_disease_ewas_catalog_re-analysis_of_geo_data__geo_accession_id_is_gse87640
cg00757033	chr12:89920650	12	89920650	WDR51B	South shore	0.0448	0.00749	8.8e-09	Battram T	GEO	27886173	2020-09-15	Inflammatory bowel disease	EFO_0003767	EWAS Catalog re-analysis of GEO data. GEO accession ID is GSE87640	NA	DNA methylation	Inflammatory bowel disease	Batch effects, cell composition (reference free)	Beta Values	NA	Illumina HumanMethylation450	Whole blood	240	1	Adults	Both	European	27886173_Battram-T_inflammatory_bowel_disease_ewas_catalog_re-analysis_of_geo_data__geo_accession_id_is_gse87640
cg00757033	chr12:89920650	12	89920650	WDR51B	South shore	0.2508	0.01221	1.9e-50	Battram T	GEO	30602389	2020-09-15	Tissue	NA	EWAS Catalog re-analysis of GEO data. GEO accession ID is GSE124366. Tissue types are buccal epithelial cells and peripheral blood mononuclear cells	NA	DNA methylation	Tissue	Batch effects, cell composition (reference free)	Beta Values	NA	Illumina HumanMethylation450	Buccal cells and peripheral blood mononuclear cells	215	1	Children	Both	European	30602389_Battram-T_tissue_ewas_catalog_re-analysis_of_geo_data__geo_accession_id_is_gse124366__tissue_types_are_buccal_epithelial_cells_and_peripheral_blood_mononuclear_cells
cg00757033	chr12:89920650	12	89920650	WDR51B	South shore	-0.0029	0.00032	0	Mulder RH	ALSPAC,Generation R	33450751	2021-01-25	age	EFO_0000246	Model 1 with age as a fixed effect	http://epidelta.mrcieu.ac.uk/	DNA methylation	age	sex,gestational age,cohort,cell composition (reference based),batch effects	Beta Values	years	Illumina HumanMethylation450	Whole blood	2338	2	Children	Both	European	33450751_Mulder-RH_age_model_1_with_age_as_a_fixed_effect
cg00757033	chr12:89920650	12	89920650	WDR51B	South shore	0.0027	NA	1.3e-09	Mulder RH	ALSPAC,Generation R	33450751	2021-01-25	age	EFO_0000246	Model 1 with age as a random effect	http://epidelta.mrcieu.ac.uk/	DNA methylation	age	sex,gestational age,cohort,cell composition (reference based),batch effects	Beta Values	years	Illumina HumanMethylation450	Whole blood	2338	2	Children	Both	European	33450751_Mulder-RH_age_model_1_with_age_as_a_random_effect
cg02650017	chr17:47301614	17	47301614	PHOSPHO1	Island	-0.061875	0.0103	2.1e-09	Chambers JC	NA	26095709	2015-07-01	Type II diabetes	EFO_0001360	Discovery	Table 3	Type II diabetes	DNA methylation	Age, sex, cell composition, batch	NA	Beta values	Illumina HumanMethylation450	Whole blood	2664	1	Adults	Both	South Asian	26095709_type_ii_diabetes_discovery
cg02650017	chr17:47301614	17	47301614	PHOSPHO1	Island	-0.0619	0.0089	4.1e-12	Chambers JC	NA	26095709	2015-07-01	Type II diabetes	EFO_0001360	Meta-analysis	Table 3	Type II diabetes	DNA methylation	Age, sex, cell composition, batch	NA	Beta values	Illumina HumanMethylation450	Whole blood	3805	4	Adults	Both	European, South Asian	26095709_type_ii_diabetes_metaanalysis
cg02650017	chr17:47301614	17	47301614	PHOSPHO1	Island	NA	NA	6.12e-12	Imgenberg-Kreuz J	NA	26857698	2016-11-01	Primary Sjogrens syndrome	EFO_0000699	Whole blood	Table S1	DNA methylation	Primary Sjogrens syndrome	Age, sex, cell composition	Beta values	NA	Illumina HumanMethylation450	Whole blood	500	1	NA	Both	European	26857698_primary_sjogrens_syndrome_whole_blood
cg02650017	chr17:47301614	17	47301614	PHOSPHO1	Island	-0.0021	0.000203	4.87e-25	Ligthart S	CHARGE	27955697	2016-12-12	C-reactive protein	EFO_0004458	Discovery	Table S3	DNA methylation	C-reactive protein	Age, sex, smoking, body mass index, cell composition, batch	Beta values	mg/l	Illumina HumanMethylation450	Whole blood	8863	9	Geriatrics	Both	European	27955697_creactive_protein_discovery
cg02650017	chr17:47301614	17	47301614	PHOSPHO1	Island	-28.6	3.2	1.9e-16	Wahl S	NA	28002404	2017-01-05	Body mass index	EFO_0004340	All ancestry discovery	Table S3	Body mass index	DNA methylation	Age, sex, smoking, physical activity index, alcohol consumption, cell composition, batch	kg/m2	Beta values	Illumina HumanMethylation450	Whole blood	5387	4	Adults	Both	European, South Asian	28002404_body_mass_index_all_ancestry_discovery
cg02650017	chr17:47301614	17	47301614	PHOSPHO1	Island	-15.2	2.7	2e-08	Wahl S	NA	28002404	2017-01-05	Body mass index	EFO_0004340	All ancestry replication	Table S3	Body mass index	DNA methylation	Age, sex, smoking, physical activity index, alcohol consumption, cell composition, batch	kg/m2	Beta values	Illumina HumanMethylation450	Whole blood	4851	9	Adults	Both	European, South Asian	28002404_body_mass_index_all_ancestry_replication
cg02650017	chr17:47301614	17	47301614	PHOSPHO1	Island	NA	NA	9.1e-23	Wahl S	NA	28002404	2017-01-05	Body mass index	EFO_0004340	Discovery and replication	Table S3	Body mass index	DNA methylation	Age, sex, smoking, physical activity index, alcohol consumption, cell composition, batch	kg/m2	Beta values	Illumina HumanMethylation450	Whole blood	10238	13	Adults	Both	European, South Asian	28002404_body_mass_index_discovery_and_replication
cg02650017	chr17:47301614	17	47301614	PHOSPHO1	Island	-29.83	3.63	5.5e-13	Wahl S	NA	28002404	2017-01-05	Body mass index	EFO_0004340	South Asian ancestry discovery	Table S3	Body mass index	DNA methylation	Age, sex, smoking, physical activity index, alcohol consumption, cell composition, batch	kg/m2	Beta values	Illumina HumanMethylation450	Whole blood	2680	1	Adults	Both	South Asian	28002404_body_mass_index_south_asian_ancestry_discovery
cg02650017	chr17:47301614	17	47301614	PHOSPHO1	Island	2.827	0.509	2.8e-08	Sayols-Baixeras S	NA	28173150	2016-09-15	Serum high-density lipoprotein cholesterol	EFO_0004612, CHEBI_47775	Discovery	Table S1	Serum high-density lipoprotein cholesterol	DNA methylation	Age, sex, smoking, cell composition, batch	mg/dl	M values	Illumina HumanMethylation450	Whole blood	645	1	Adults	Both	Unclear	28173150_serum_highdensity_lipoprotein_cholesterol_discovery
cg02650017	chr17:47301614	17	47301614	PHOSPHO1	Island	1.599	0.271	3.7e-09	Sayols-Baixeras S	NA	28173150	2016-09-15	Serum high-density lipoprotein cholesterol	EFO_0004612, CHEBI_47775	Discovery and replication	Table S1	Serum high-density lipoprotein cholesterol	DNA methylation	Age, sex, smoking, cell composition, batch	mg/dl	M values	Illumina HumanMethylation450	Whole blood	3187	2	Geriatrics	Both	Unclear	28173150_serum_highdensity_lipoprotein_cholesterol_discovery_and_replication
cg02650017	chr17:47301614	17	47301614	PHOSPHO1	Island	2.466	0.319	9.8e-15	Sayols-Baixeras S	NA	28173150	2016-09-15	Serum high-density lipoprotein cholesterol	EFO_0004612, CHEBI_47775	Discovery and replication adjusted for surrogate variables	Table S1	Serum high-density lipoprotein cholesterol	DNA methylation	Age, sex, smoking, cell composition, batch	mg/dl	M values	Illumina HumanMethylation450	Whole blood	3187	2	Geriatrics	Both	Unclear	28173150_serum_highdensity_lipoprotein_cholesterol_discovery_and_replication_adjusted_for_surrogate_variables
cg02650017	chr17:47301614	17	47301614	PHOSPHO1	Island	0.000117	2.1e-05	3.44e-08	Hedman AK	NA	28213390	2017-02-17	Serum high-density lipoprotein cholesterol	EFO_0004612, CHEBI_47775	Discovery	Table S4	DNA methylation	Serum high-density lipoprotein cholesterol	Age, sex, cell composition, batch	Beta values	mg/dl	Illumina HumanMethylation450	Whole blood	2306	2	Geriatrics	Both	Unclear	28213390_serum_highdensity_lipoprotein_cholesterol_discovery
cg02650017	chr17:47301614	17	47301614	PHOSPHO1	Island	-0.017	NA	7.4e-12	Somineni H	RISK	30779925	2019-02-16	Crohn's disease	EFO_0000384	NA	Supplementary table 1	Crohn's disease	DNA methylation	Age, sex, cell composition (reference based), ancestry (genomic PCs)	NA	Beta Values	Illumina HumanMethylationEPIC	Whole blood	238	1	Children	Both	Unclear	30779925_Somineni-H_crohn_s_disease
cg02650017	chr17:47301614	17	47301614	PHOSPHO1	Island	-0.016	NA	1.2e-10	Somineni H	RISK	30779925	2019-02-16	Crohn's disease	EFO_0000384, EFO_0003767	Inflammatory Crohn's disease	Supplementary table 1	Crohn's disease	DNA methylation	Age, sex, cell composition (reference based), ancestry (genomic PCs)	NA	Beta Values	Illumina HumanMethylationEPIC	Whole blood	224	1	Children	Both	Unclear	30779925_Somineni-H_crohn_s_disease_inflammatory_crohn_s_disease
cg02650017	chr17:47301614	17	47301614	PHOSPHO1	Island	NA	NA	4.6e-13	Sun D	BHS, GSHS, BHS follow up	31510868	2019-09-12	body mass index	EFO_0004340	meta-analysis in Europeans	Online Table III	DNA methylation	body mass index	age, sex, smoking, cell composition (reference based), batch effects	Beta Values	kg/m2	Illumina HumanMethylation450	Whole blood	1686	3	Adults	Both	European	31510868_Sun-D_body_mass_index_meta-analysis_in_europeans
cg02650017	chr17:47301614	17	47301614	PHOSPHO1	Island	NA	NA	2.9e-09	Raffield LM	The Jackson Heart Study	31985870	2020-01-27	Coagulation factor VIII	EFO_0004634, EFO_0004630	NA	Table 5	Coagulation factor VIII	DNA methylation	Cell composition (reference based), batch effects, age, ssex, ancestry (genomic PCs)	NA	Beta Values	Illumina HumanMethylationEPIC	Whole blood	1670	1	Adults	Both	African	31985870_Raffield-LM_coagulation_factor_viii
cg02650017	chr17:47301614	17	47301614	PHOSPHO1	Island	0.018	0.00253	6.9e-11	Kyung WK	NA	32795589	2020-08-11	eosinophilia	HP_0001880	discovery	Table E4	DNA methylation	eosinophilia	NA	Beta values	NA	Illumina HumanMethylationEPIC	nasal polyp	129	1	Adults	Both	East Asian	32795589_Kyung-WK_eosinophilia_discovery
cg02650017	chr17:47301614	17	47301614	PHOSPHO1	Island	0.0011	7.9e-05	0	Mulder RH	ALSPAC,Generation R	33450751	2021-01-25	age	EFO_0000246	Model 1 with age as a fixed effect	http://epidelta.mrcieu.ac.uk/	DNA methylation	age	sex,gestational age,cohort,cell composition (reference based),batch effects	Beta Values	years	Illumina HumanMethylation450	Whole blood	2338	2	Children	Both	European	33450751_Mulder-RH_age_model_1_with_age_as_a_fixed_effect
cg02650017	chr17:47301614	17	47301614	PHOSPHO1	Island	0.00093	NA	4.9e-45	Mulder RH	ALSPAC,Generation R	33450751	2021-01-25	age	EFO_0000246	Model 1 with age as a random effect	http://epidelta.mrcieu.ac.uk/	DNA methylation	age	sex,gestational age,cohort,cell composition (reference based),batch effects	Beta Values	years	Illumina HumanMethylation450	Whole blood	2338	2	Children	Both	European	33450751_Mulder-RH_age_model_1_with_age_as_a_random_effect
cg03546163	chr6:35654363	6	35654363	FKBP5	North shore	NA	NA	9.07e-10	Smyth LJ	NA	24253112	2013-11-19	Chronic kidney disease	EFO_0003884	NA	Table S2	DNA methylation	Chronic kidney disease	Age, sex	Beta values	NA	Illumina HumanMethylation450	Whole blood	407	1	Adults	Both	European	24253112_chronic_kidney_disease
cg03546163	chr6:35654363	6	35654363	FKBP5	North shore	2.67342	0.13308	1.98e-34	Bonder MJ	NA	25282492	2014-10-04	Fetal vs adult liver	UBERON_0002107, GO_0048513	NA	Additional file 2	DNA methylation	Fetal vs adult liver	Sex, batch	M values	NA	Illumina HumanMethylation450	Liver	195	2	NA	NA	Unclear	25282492_fetal_vs_adult_liver
cg03546163	chr6:35654363	6	35654363	FKBP5	North shore	0.0127	0.0022	3.85e-09	Demerath EW	NA	25935004	2015-08-01	Body mass index	EFO_0004340	Discovery	Table S4	DNA methylation	Body mass index	Age, sex, smoking, alcohol consumption, education, household income, physical activity, cell composition, batch	Beta values	kg/m2	Illumina HumanMethylation450	Whole blood	2096	1	Adults	Both	African	25935004_body_mass_index_discovery
cg03546163	chr6:35654363	6	35654363	FKBP5	North shore	0.0124	0.0021	4.81e-09	Demerath EW	NA	25935004	2015-08-01	Waist circumference	EFO_0004342	Discovery	Table S5	DNA methylation	Waist circumference	Age, sex, smoking, alcohol consumption, education, household income, physical activity, cell composition, batch	Beta values	cm	Illumina HumanMethylation450	Whole blood	2097	1	Adults	Both	African	25935004_waist_circumference_discovery
cg03546163	chr6:35654363	6	35654363	FKBP5	North shore	-0.29307	0.01067	1.3e-68	Battram T	GEO	30602389	2020-09-15	Tissue	NA	EWAS Catalog re-analysis of GEO data. GEO accession ID is GSE124366. Tissue types are buccal epithelial cells and peripheral blood mononuclear cells	NA	DNA methylation	Tissue	Batch effects, cell composition (reference free)	Beta Values	NA	Illumina HumanMethylation450	Buccal cells and peripheral blood mononuclear cells	215	1	Children	Both	European	30602389_Battram-T_tissue_ewas_catalog_re-analysis_of_geo_data__geo_accession_id_is_gse124366__tissue_types_are_buccal_epithelial_cells_and_peripheral_blood_mononuclear_cells
cg03546163	chr6:35654363	6	35654363	FKBP5	North shore	0.9	NA	1.1e-10	Colicino E	CHARGE	32697766	2020-07-22	All cause mortality	EFO_0004352	basic model	Table S2	All cause mortality	DNA methylation	Age, Sex, Cell composition (reference based), Batch effects	NA	M values	Illumina HumanMethylation450	Whole blood	12300	12	Adults	Both	European, African	32697766_Colicino-E_all_cause_mortality_basic_model
cg03546163	chr6:35654363	6	35654363	FKBP5	North shore	-0.0089	0.00033	0	Mulder RH	ALSPAC,Generation R	33450751	2021-01-25	age	EFO_0000246	Model 1 with age as a fixed effect	http://epidelta.mrcieu.ac.uk/	DNA methylation	age	sex,gestational age,cohort,cell composition (reference based),batch effects	Beta Values	years	Illumina HumanMethylation450	Whole blood	2338	2	Children	Both	European	33450751_Mulder-RH_age_model_1_with_age_as_a_fixed_effect
cg03546163	chr6:35654363	6	35654363	FKBP5	North shore	0.028	0.0023	0	Mulder RH	ALSPAC,Generation R	33450751	2021-01-25	age	EFO_0000246	Model 2 at 6y with age as a fixed effect	http://epidelta.mrcieu.ac.uk/	DNA methylation	age	sex,gestational age,cohort,cell composition (reference based),batch effects	Beta Values	years	Illumina HumanMethylation450	Whole blood	2338	2	Children	Both	European	33450751_Mulder-RH_age_model_2_at_6y_with_age_as_a_fixed_effect
cg03546163	chr6:35654363	6	35654363	FKBP5	North shore	-0.43	0.06	3.4e-12	Nabais MF	AUS, KCL, NL, SGPD, PEG, AIBL	33771206	2021-03-26	Neurodegenerative disorders	EFO_0000253, EFO_0000249, EFO_0002508	Meta-analysis of ALS, AD, PD	Table S3	DNA methylation	Neurodegenerative disorders	Age, Sex, Smoking, batch effects, cell composition (reference free)	Beta Values	NA	Illumina HumanMethylation450	Whole blood	7322	6	Adults	Both	European	33771206_Nabais-MF_neurodegenerative_disorders_meta-analysis_of_als__ad__pd
cg05412028	chr13:95952937	13	95952937	ABCC4	North shore	-0.0009	9.6e-05	1.5e-19	Battram T	GEO	23177740	2020-09-15	Age	EFO_0000246	EWAS Catalog re-analysis of GEO data. GEO accession ID is GSE40279	NA	DNA methylation	Age	Batch effects, cell composition (reference free)	Beta Values	Years	Illumina HumanMethylation450	Whole blood	656	1	Adults	Both	Unclear	23177740_Battram-T_age_ewas_catalog_re-analysis_of_geo_data__geo_accession_id_is_gse40279
cg05412028	chr13:95952937	13	95952937	ABCC4	North shore	NA	NA	1.21e-13	Reynolds LM	NA	25404168	2014-11-18	Age	EFO_0000246	Monocytes	Additional file 1	DNA methylation	Age	Sex, ethnicity, batch	M values	years	Illumina HumanMethylation450	Monocytes	1264	1	Adults	Both	European, African, Admixed	25404168_age_monocytes
cg05412028	chr13:95952937	13	95952937	ABCC4	North shore	NA	NA	8.05e-12	Reynolds LM	NA	25404168	2014-11-18	Age	EFO_0000246	T cells	Additional file 1	DNA methylation	Age	Sex, ethnicity, batch	M values	Years	Illumina HumanMethylation450	T cells	227	1	NA	NA	Unclear	25404168_age_t_cells
cg05412028	chr13:95952937	13	95952937	ABCC4	North shore	-0.933711	0.0905	5.62e-25	Marttila S	NA	25888029	2015-03-14	Ageing	GO_0007568	NA	Additional file 1	DNA methylation	Age group	Sex, cell composition	Beta values	NA	Illumina HumanMethylation450	Whole blood	143	1	Adults	Both	European	25888029_ageing
cg05412028	chr13:95952937	13	95952937	ABCC4	North shore	NA	NA	3.27e-09	Imgenberg-Kreuz J	NA	26857698	2016-11-01	Primary Sjogrens syndrome	EFO_0000699	Whole blood	Table S1	DNA methylation	Primary Sjogrens syndrome	Age, sex, cell composition	Beta values	NA	Illumina HumanMethylation450	Whole blood	500	1	NA	Both	European	26857698_primary_sjogrens_syndrome_whole_blood
cg05412028	chr13:95952937	13	95952937	ABCC4	North shore	NA	NA	1.4e-106	Xu CJ	NA	28056824	2017-01-05	Age 4 vs age 0	EFO_0000246	NA	Additional file 3	DNA methylation	Age 4 vs age 0	Sex, cell composition, batch	Beta values	NA	Illumina HumanMethylation450	Whole blood, cord blood	269	2	NA	Both	European	28056824_age_4_vs_age_0
cg05412028	chr13:95952937	13	95952937	ABCC4	North shore	0.43459	0.00789	6e-120	Battram T	GEO	30602389	2020-09-15	Tissue	NA	EWAS Catalog re-analysis of GEO data. GEO accession ID is GSE124366. Tissue types are buccal epithelial cells and peripheral blood mononuclear cells	NA	DNA methylation	Tissue	Batch effects, cell composition (reference free)	Beta Values	NA	Illumina HumanMethylation450	Buccal cells and peripheral blood mononuclear cells	215	1	Children	Both	European	30602389_Battram-T_tissue_ewas_catalog_re-analysis_of_geo_data__geo_accession_id_is_gse124366__tissue_types_are_buccal_epithelial_cells_and_peripheral_blood_mononuclear_cells
cg05412028	chr13:95952937	13	95952937	ABCC4	North shore	-0.015	0.0027	7.3e-09	Tajuddin SM	HANDLS	31426852	2019-08-19	Age	EFO_0001799	In white individuals	Table 2, Table S1	DNA methylation	Age	Sex, ancestry (other), socioeconomic position, cell composition (reference based)	Beta Values	years	Illumina HumanMethylationEPIC	Whole Blood	233	1	Adults	Both	European	31426852_Tajuddin-SM_age_in_white_individuals
cg05412028	chr13:95952937	13	95952937	ABCC4	North shore	-0.02	0.00039	0	Mulder RH	ALSPAC,Generation R	33450751	2021-01-25	age	EFO_0000246	Model 1 with age as a fixed effect	http://epidelta.mrcieu.ac.uk/	DNA methylation	age	sex,gestational age,cohort,cell composition (reference based),batch effects	Beta Values	years	Illumina HumanMethylation450	Whole blood	2338	2	Children	Both	European	33450751_Mulder-RH_age_model_1_with_age_as_a_fixed_effect
cg05412028	chr13:95952937	13	95952937	ABCC4	North shore	0.034	0.0021	0	Mulder RH	ALSPAC,Generation R	33450751	2021-01-25	age	EFO_0000246	Model 2 at 6y with age as a fixed effect	http://epidelta.mrcieu.ac.uk/	DNA methylation	age	sex,gestational age,cohort,cell composition (reference based),batch effects	Beta Values	years	Illumina HumanMethylation450	Whole blood	2338	2	Children	Both	European	33450751_Mulder-RH_age_model_2_at_6y_with_age_as_a_fixed_effect
cg05412028	chr13:95952937	13	95952937	ABCC4	North shore	0.013	0.002	2.8e-10	Mulder RH	ALSPAC,Generation R	33450751	2021-01-25	age	EFO_0000246	Model 2 at 9y with age as a fixed effect	http://epidelta.mrcieu.ac.uk/	DNA methylation	age	sex,gestational age,cohort,cell composition (reference based),batch effects	Beta Values	years	Illumina HumanMethylation450	Whole blood	2338	2	Children	Both	European	33450751_Mulder-RH_age_model_2_at_9y_with_age_as_a_fixed_effect
cg05575921	chr5:373378	5	373378	AHRR	North shore	-0.202	0.015	2.8e-39	Joubert BR	Norwegian Mother and Child Cohort Study	22851337	2012-10-01	Maternal smoking	EFO_0007813, EFO_0004318, EFO_0006527	Four categories of smoke exposure derived from cotinine measurements	Table 2	Maternal smoking	DNA methylation	Maternal age, maternal education, parity, asthma	NA	Beta Values	Illumina HumanMethylation450	Cord blood	1062	1	Infants	Both	European	22851337_Joubert-BR_maternal_smoking_four_categories_of_smoke_exposure_derived_from_cotinine_measurements
cg05575921	chr5:373378	5	373378	AHRR	North shore	NA	NA	5.65e-13	Philibert RA	NA	23070629	2012-10-15	Smoking	EFO_0004318, EFO_0006527, EFO_0005671, EFO_0006526	Males only	Table 2	DNA methylation	Smoking	Batch	Beta values	NA	Illumina HumanMethylation450	Whole blood	181	1	Adults	Males	Unclear	23070629_smoking_males_only
cg05575921	chr5:373378	5	373378	AHRR	North shore	NA	NA	4.31e-15	Shenker NS	NA	23175441	2013-03-01	Smoking	EFO_0006527, EFO_0005671, EFO_0004318	Breast cancer cohort	Table S3	DNA methylation	Smoking	Age, case-control status, batch	Beta values	NA	Illumina HumanMethylation450	Whole blood	184	1	Adults	Females	European	23175441_smoking_breast_cancer_cohort
cg05575921	chr5:373378	5	373378	AHRR	North shore	NA	NA	1.86e-09	Shenker NS	NA	23175441	2013-03-01	Smoking	EFO_0006527, EFO_0005671, EFO_0004318	Colon cancer cohort	Table S3	DNA methylation	Smoking	Age, case-control status, batch	Beta values	NA	Illumina HumanMethylation450	Whole blood	190	1	Adults	Both	European	23175441_smoking_colon_cancer_cohort
cg05575921	chr5:373378	5	373378	AHRR	North shore	NA	NA	2.54e-182	Zeilinger S	NA	23691101	2013-05-17	Smoking	EFO_0006527, EFO_0005671, EFO_0004318	Current vs never smoking discovery	Table S1	DNA methylation	Smoking	Age, sex, body mass index, alcohol consumption, cell composition	M values	NA	Illumina HumanMethylation450	Whole blood	1011	1	Adults	Both	European	23691101_smoking_current_vs_never_smoking_discovery
cg05575921	chr5:373378	5	373378	AHRR	North shore	NA	NA	1.81e-64	Zeilinger S	NA	23691101	2013-05-17	Smoking	EFO_0006527, EFO_0005671, EFO_0004318	Current vs never smoking replication	Table S2	DNA methylation	Smoking	Age, sex, body mass index, alcohol consumption, cell composition	M values	NA	Illumina HumanMethylation450	Whole blood	468	1	Adults	Both	European	23691101_smoking_current_vs_never_smoking_replication
cg05575921	chr5:373378	5	373378	AHRR	North shore	NA	NA	4.62e-36	Zeilinger S	NA	23691101	2013-05-17	Smoking	EFO_0005671, EFO_0004318	Former vs never smoking	Table S1	DNA methylation	Smoking	Age, sex, body mass index, alcohol consumption, cell composition	M values	NA	Illumina HumanMethylation450	Whole blood	1531	1	Adults	Both	European	23691101_smoking_former_vs_never_smoking
cg05575921	chr5:373378	5	373378	AHRR	North shore	-0.95	0.086	7.8e-50	Petersen A-K	KORA F4	24014485	2013-09-06	M36098_4-vinylphenol_sulfate	EFO_0004727, EFO_0004725	no snps model	Table S2	M36098_4-vinylphenol_sulfate	DNA methylation	Age, sex, body mass index, cell composition (reference based)	NA	Beta Values	Illumina HumanMethylation450	Whole blood	1760	1	Adults	Both	European	24014485_Petersen-A-K_m36098_4-vinylphenol_sulfate_no_snps_model
cg05575921	chr5:373378	5	373378	AHRR	North shore	-0.95	0.087	3.5e-49	Petersen A-K	KORA F4	24014485	2013-09-06	M36098_4-vinylphenol_sulfate	EFO_0004727, EFO_0004725	snps as covariates model	Table S4	M36098_4-vinylphenol_sulfate	DNA methylation	Age, sex, body mass index, cell composition (reference based), genotype	NA	Beta Values	Illumina HumanMethylation450	Whole blood	1760	1	Adults	Both	European	24014485_Petersen-A-K_m36098_4-vinylphenol_sulfate_snps_as_covariates_model
cg05575921	chr5:373378	5	373378	AHRR	North shore	NA	NA	4.92e-09	Philibert RA	NA	24120260	2013-10-11	Smoking	EFO_0006527, EFO_0004318	NA	Table 2	DNA methylation	Smoking	batch	Beta values	NA	Illumina HumanMethylation450	Lymphocytes	101	1	Adults	Males	African	24120260_smoking
cg05575921	chr5:373378	5	373378	AHRR	North shore	-0.074	0.0042	7.19e-70	Besingi W	NA	24334605	2014-05-01	Smoking	EFO_0006527, EFO_0005671, EFO_0004318	NA	Table 2	DNA methylation	Smoking	Age, sex, exposure to snuff, cell composition, batch	Beta values	NA	Illumina HumanMethylation450	Whole Blood	421	1	Adults	Both	European	24334605_smoking
cg05575921	chr5:373378	5	373378	AHRR	North shore	-0.1306	0.0165	6.4e-12	Battram T	GEO	24559495	2020-09-15	Smoking	EFO_0004318, EFO_0005671, EFO_0006527	EWAS Catalog re-analysis of GEO data. GEO accession ID is GSE53045	NA	DNA methylation	Smoking	Batch effects, cell composition (reference free)	Beta Values	NA	Illumina HumanMethylation450	Peripheral blood mononuclear cells	111	1	Adults	Females	African	24559495_Battram-T_smoking_ewas_catalog_re-analysis_of_geo_data__geo_accession_id_is_gse53045
cg05575921	chr5:373378	5	373378	AHRR	North shore	NA	NA	6.17e-19	Dogan MV	NA	24559495	2014-02-22	Smoking	EFO_0006527, EFO_0005671, EFO_0004318	NA	Table 2	DNA methylation	Smoking	Cell composition, batch	Beta values	NA	Illumina HumanMethylation450	Whole blood	111	1	Adults	Females	African	24559495_smoking
cg05575921	chr5:373378	5	373378	AHRR	North shore	-0.046	0.0026	1.45e-69	Markunas CA	NA	24906187	2014-10-01	Maternal smoking during pregnancy	EFO_0006527, EFO_0005671, EFO_0004318, EFO_0002950	Model 1	Table S2	DNA methylation	Maternal smoking during pregnancy	Offspring sex, offspring cleft status, batch	Beta values	NA	Illumina HumanMethylation450	Whole blood	889	1	Infants	Both	European	24906187_maternal_smoking_during_pregnancy_model_1
cg05575921	chr5:373378	5	373378	AHRR	North shore	-0.0466	0.0027	6.67e-65	Markunas CA	NA	24906187	2014-10-01	Maternal smoking during pregnancy	EFO_0006527, EFO_0005671, EFO_0004318, EFO_0002950	Model 2	Table S2	DNA methylation	Maternal smoking during pregnancy	Offspring sex, offspring cleft status, birth weight, maternal age, maternal alcohol consumption, maternal education, maternal folic acid, supplement use, cell composition, batch	Beta values	NA	Illumina HumanMethylation450	Whole blood	889	1	Infants	Both	European	24906187_maternal_smoking_during_pregnancy_model_2
cg05575921	chr5:373378	5	373378	AHRR	North shore	-0.33318	0.0222	1e-50	Shah S	NA	25249537	2014-09-23	Smoking	EFO_0006527, EFO_0005671, EFO_0004318	Current vs never smoking discovery	Table S2	DNA methylation	Smoking	Sex, cell composition, batch	Beta values	NA	Illumina HumanMethylation450	Whole blood	535	1	Geriatrics	Both	Unclear	25249537_smoking_current_vs_never_smoking_discovery
cg05575921	chr5:373378	5	373378	AHRR	North shore	-0.302722	0.0202	1e-50	Shah S	NA	25249537	2014-09-23	Smoking	EFO_0006527, EFO_0005671, EFO_0004318	Current vs never smoking replication	Table S2	DNA methylation	Smoking	Sex, cell composition, batch	Beta values	NA	Illumina HumanMethylation450	Whole blood	232	1	Geriatrics	Both	Unclear	25249537_smoking_current_vs_never_smoking_replication
cg05575921	chr5:373378	5	373378	AHRR	North shore	0.1472	0.02151	5.4e-11	Battram T	GEO	25424692	2020-09-15	Smoking	EFO_0004318, EFO_0005671, EFO_0006527	EWAS Catalog re-analysis of GEO data. GEO accession ID is GSE50660. Former vs current smokers	NA	DNA methylation	Smoking	Batch effects, cell composition (reference free)	Beta Values	NA	Illumina HumanMethylation450	Whole blood	285	1	Adults	Both	European	25424692_Battram-T_smoking_ewas_catalog_re-analysis_of_geo_data__geo_accession_id_is_gse50660__former_vs_current_smokers
cg05575921	chr5:373378	5	373378	AHRR	North shore	0.2384	0.0108	5.3e-53	Battram T	GEO	25424692	2020-09-15	Smoking	EFO_0004318, EFO_0005671, EFO_0006527	EWAS Catalog re-analysis of GEO data. GEO accession ID is GSE50660. Never vs current smokers	NA	DNA methylation	Smoking	Batch effects, cell composition (reference free)	Beta Values	NA	Illumina HumanMethylation450	Whole blood	201	1	Adults	Both	European	25424692_Battram-T_smoking_ewas_catalog_re-analysis_of_geo_data__geo_accession_id_is_gse50660__never_vs_current_smokers
cg05575921	chr5:373378	5	373378	AHRR	North shore	0.0682	0.00869	3.5e-14	Battram T	GEO	25424692	2020-09-15	Smoking	EFO_0004318, EFO_0005671, EFO_0006527	EWAS Catalog re-analysis of GEO data. GEO accession ID is GSE50660. Never vs former smokers	NA	DNA methylation	Smoking	Batch effects, cell composition (reference free)	Beta Values	NA	Illumina HumanMethylation450	Whole blood	442	1	Adults	Both	European	25424692_Battram-T_smoking_ewas_catalog_re-analysis_of_geo_data__geo_accession_id_is_gse50660__never_vs_former_smokers
cg05575921	chr5:373378	5	373378	AHRR	North shore	NA	NA	3.02e-32	Tsaprouni LG	CARDIOGENICS	25424692	2014-10-31	Smoking	EFO_0006527, EFO_0005671, EFO_0004318	NA	Table S2	DNA methylation	Smoking	Age, sex, disease status, batch	Beta values	NA	Illumina HumanMethylation450	Whole blood	464	1	Adults	Both	European	25424692_smoking
cg05575921	chr5:373378	5	373378	AHRR	North shore	-0.075	0.007	7.64e-18	Richmond RC	NA	25552657	2014-12-30	Maternal smoking in pregnancy	EFO_0006527, EFO_0005671, EFO_0004318, EFO_0002950	Adjusted model	Table 3	DNA methylation	Maternal smoking in pregnancy	Maternal age, maternal education, socio-economic position, paternal smoking, maternal alcohol in pregnancy, batch	M values	NA	Illumina HumanMethylation450	Cord blood	744	1	Adults	Both	European	25552657_maternal_smoking_in_pregnancy_adjusted_model
cg05575921	chr5:373378	5	373378	AHRR	North shore	-0.081	0.006	1.41e-30	Richmond RC	NA	25552657	2014-12-30	Maternal smoking in pregnancy	EFO_0006527, EFO_0005671, EFO_0004318, EFO_0002950	Unadjusted model	Table 3	DNA methylation	Maternal smoking in pregnancy	batch	M values	NA	Illumina HumanMethylation450	Cord blood	790	1	Infants	Both	European	25552657_maternal_smoking_in_pregnancy_unadjusted_model
cg05575921	chr5:373378	5	373378	AHRR	North shore	-1.44	0.0658	3.05e-106	Guida F	NA	25556184	2015-04-15	Smoking	EFO_0006527, EFO_0005671, EFO_0004318	Current vs never smoking	Table S1	DNA methylation	Smoking	cell composition, batch	M values	NA	Illumina HumanMethylation450	Whole blood	582	2	Adults	Females	European	25556184_smoking_current_vs_never_smoking
cg05575921	chr5:373378	5	373378	AHRR	North shore	0.0125	0.0018	1.65e-12	Demerath EW	NA	25935004	2015-08-01	Body mass index	EFO_0004340	Discovery	Table S4	DNA methylation	Body mass index	Age, sex, smoking, alcohol consumption, education, household income, physical activity, cell composition, batch	Beta values	kg/m2	Illumina HumanMethylation450	Whole blood	2096	1	Adults	Both	African	25935004_body_mass_index_discovery
cg05575921	chr5:373378	5	373378	AHRR	North shore	0.0112	0.0017	1.3e-10	Demerath EW	NA	25935004	2015-08-01	Waist circumference	EFO_0004342	Discovery	Table S5	DNA methylation	Waist circumference	Age, sex, smoking, alcohol consumption, education, household income, physical activity, cell composition, batch	Beta values	cm	Illumina HumanMethylation450	Whole blood	2097	1	Adults	Both	African	25935004_waist_circumference_discovery
cg05575921	chr5:373378	5	373378	AHRR	North shore	-0.06	0.0037	8e-60	Teschendorff AE	NA	26181258	2015-07-01	Smoking	EFO_0006527, EFO_0005671, EFO_0004318	Discovery	Table 2	DNA methylation	Smoking	Age, sex, batch	Beta values	NA	Illumina HumanMethylation450	Buccal cells	400	1	Adults	Females	European	26181258_smoking_discovery
cg05575921	chr5:373378	5	373378	AHRR	North shore	-0.05	0.0035	7e-47	Teschendorff AE	NA	26181258	2015-07-01	Smoking	EFO_0006527, EFO_0005671, EFO_0004319	Replication	Table 2	DNA methylation	Smoking	Age, sex, batch	Beta values	NA	Illumina HumanMethylation450	Buccal cells	390	1	Adults	Females	European	26181258_smoking_replication
cg05575921	chr5:373378	5	373378	AHRR	North shore	-0.05	0.0046	1e-27	Teschendorff AE	NA	26181258	2015-07-01	Smoking	EFO_0006527, EFO_0005671, EFO_0004320	Whole blood	Table 2	DNA methylation	Smoking	Age, sex, batch	Beta values	NA	Illumina HumanMethylation450	Whole blood	152	1	Adults	Females	European	26181258_smoking_whole_blood
cg05575921	chr5:373378	5	373378	AHRR	North shore	NA	NA	2.58e-12	Dogan MV	NA	26441693	2015-09-22	Smoking	EFO_0006527, EFO_0005671, EFO_0004318	NA	Table 2	DNA methylation	Smoking	Ethnicity, batch	Beta values	NA	Illumina HumanMethylation450	Whole blood	100	1	NA	Males	European, African	26441693_smoking
cg05575921	chr5:373378	5	373378	AHRR	North shore	-0.9943	0.1499	3.33e-11	Fasanelli F	NA	26667048	2015-12-15	Lung cancer	EFO_0001071	NA	Table 1	Lung cancer	DNA methylation	cell composition, batch	NA	Beta values	Illumina HumanMethylation450	Whole blood	250	1	Adults	Females	European	26667048_lung_cancer
cg05575921	chr5:373378	5	373378	AHRR	North shore	-0.617	0.042253	2.71e-48	Zhu X	NA	26756918	2016-07-01	Smoking	EFO_0006527, EFO_0005671, EFO_0004318	NA	Table S1	DNA methylation	Smoking	Age, sex, alcohol consumption, body mass index, batch	Beta values	NA	Illumina HumanMethylation450	Whole blood	596	4	Adults	Both	European	26756918_smoking
cg05575921	chr5:373378	5	373378	AHRR	North shore	-0.0027	0.00019	4.57e-44	Zhang Y	NA	26826776	2016-04-01	Serum cotinine	EFO_0007813	Discovery	Table 2	DNA methylation	Serum cotinine	Age, sex, batch	Beta values	ng/ml	Illumina HumanMethylation450	Whole blood	500	1	Adults	Both	European	26826776_serum_cotinine_discovery
cg05575921	chr5:373378	5	373378	AHRR	North shore	-0.003	0.000161	9.73e-78	Zhang Y	NA	26826776	2016-04-01	Serum cotinine	EFO_0007813	Replication	Table 2	DNA methylation	Serum cotinine	Age, sex, body mass index, physical activity, total cholesterol, systolic blood pressure, prevalence of cardiovascular disease, diabetes, cancer, cell composition, batch	Beta values	ng/ml	Illumina HumanMethylation450	Whole blood	500	1	Adults	Both	European	26826776_serum_cotinine_replication
cg05575921	chr5:373378	5	373378	AHRR	North shore	NA	NA	4.11e-84	Sayols-Baixeras S	NA	26829059	2015-01-01	Smoking	EFO_0006527, EFO_0005671, EFO_0004318	Current vs never smoking	Table S1	DNA methylation	Smoking	Age, sex, physical activity, batch	M values	NA	Illumina HumanMethylation450	Whole blood	449	1	Adults	Both	European	26829059_smoking_current_vs_never_smoking
cg05575921	chr5:373378	5	373378	AHRR	North shore	NA	NA	2.86e-79	Sayols-Baixeras S	NA	26829059	2015-01-01	Smoking	EFO_0006527, EFO_0005671, EFO_0004318	Current vs never smoking adjusted for cell composition	Table S1	DNA methylation	Smoking	Age, sex, physical activity, cell composition, batch	M values	NA	Illumina HumanMethylation450	Whole blood	449	1	Adults	Both	European	26829059_smoking_current_vs_never_smoking_adjusted_for_cell_counts
cg05575921	chr5:373378	5	373378	AHRR	North shore	NA	NA	1.27e-84	Sayols-Baixeras S	NA	26829059	2015-01-01	Smoking	EFO_0006527, EFO_0005671, EFO_0004318	Smoking status	Table S1	DNA methylation	Smoking	Age, sex, physical activity, batch	M values	NA	Illumina HumanMethylation450	Whole blood	645	1	Adults	Both	European	26829059_smoking_smoking_status
cg05575921	chr5:373378	5	373378	AHRR	North shore	NA	NA	8.06e-115	Ambatipudi S	NA	26864933	2016-05-01	Smoking	EFO_0006527, EFO_0005671, EFO_0004318	Current vs never smoking	Table S1	DNA methylation	Smoking	Age, breast cancer status, menopausal status, use of contraceptive pill, use of hormone replacement therapy, batch	M values	NA	Illumina HumanMethylation450	Whole blood	721	1	Adults	Females	European	26864933_smoking_current_vs_never_smoking
cg05575921	chr5:373378	5	373378	AHRR	North shore	NA	NA	1.96e-68	Ambatipudi S	NA	26864933	2016-05-01	Smoking	EFO_0005671, EFO_0004318	Former vs never smoking	Table S2	DNA methylation	Smoking	Age, breast cancer status, menopausal status, use of contraceptive pill, use of hormone replacement therapy, batch	M values	NA	Illumina HumanMethylation450	Whole blood	717	1	Adults	Females	European	26864933_smoking_former_vs_never_smoking
cg05575921	chr5:373378	5	373378	AHRR	North shore	-0.036	0.002	1.5e-107	Joubert BR	PACE	27040690	2016-04-07	Maternal smoking in pregnancy	EFO_0006527, EFO_0005671, EFO_0004318, EFO_0002950	Any maternal smoking in pregnancy effect on newborns	Table S3	DNA methylation	Maternal smoking in pregnancy	Maternal age, maternal education, parity, batch	Beta values	NA	Illumina HumanMethylation450	Cord blood	6685	13	Infants	NA	European, East Asian, African, Admixed, Other	27040690_maternal_smoking_in_pregnancy_any_maternal_smoking_in_pregnancy_effect_on_newborns
cg05575921	chr5:373378	5	373378	AHRR	North shore	-0.064	0.002	1.64e-193	Joubert BR	PACE	27040690	2016-04-07	Maternal smoking in pregnancy	EFO_0006527, EFO_0005671, EFO_0004318, EFO_0002950	Sustained maternal smoking in pregnancy effect on newborns	Table S3	DNA methylation	Maternal smoking in pregnancy	Maternal age, maternal education, parity, batch	Beta values	NA	Illumina HumanMethylation450	Cord blood	5647	9	Infants	NA	European, African, Admixed, Other	27040690_maternal_smoking_in_pregnancy_sustained_maternal_smoking_in_pregnancy_effect_on_newborns
cg05575921	chr5:373378	5	373378	AHRR	North shore	-0.066	0.002	1.35e-206	Joubert BR	PACE	27040690	2016-04-07	Maternal smoking in pregnancy	EFO_0006527, EFO_0005671, EFO_0004318, EFO_0002950	Sustained maternal smoking in pregnancy effect on newborns adjusted for cell composition	Table S3	DNA methylation	Maternal smoking in pregnancy	Maternal age, maternal education, parity, cell composition, batch	Beta values	NA	Illumina HumanMethylation450	Cord blood	5647	9	Infants	NA	European, African, Admixed, Other	27040690_maternal_smoking_in_pregnancy_sustained_maternal_smoking_in_pregnancy_effect_on_newborns_adjusted_for_cell_counts
cg05575921	chr5:373378	5	373378	AHRR	North shore	-0.013	0.002	1.87e-09	Joubert BR	PACE	27040690	2016-04-07	Maternal smoking in pregnancy	EFO_0006527, EFO_0005671, EFO_0004318, EFO_0002950	Sustained maternal smoking in pregnancy effect on older children	Table S3	DNA methylation	Maternal smoking in pregnancy	Maternal age, maternal education, parity, batch	Beta values	NA	Illumina HumanMethylation450	Whole blood	3049	5	Children	NA	European, African, Admixed, Other	27040690_maternal_smoking_in_pregnancy_sustained_maternal_smoking_in_pregnancy_effect_on_older_children
cg05575921	chr5:373378	5	373378	AHRR	North shore	-0.1803	0.0171	4.5e-26	Joehanes R	NA	27651444	2016-10-01	Smoking	EFO_0006527, EFO_0005671, EFO_0004318	Current vs never smoking	Table S2	DNA methylation	Current versus never smoking	Age, sex, cell composition, batch	Beta values	NA	Illumina HumanMethylation450	CD4+ T cells, monocytes	9389	16	Adults	Both	European, African	27651444_smoking_current_vs_never_smoking
cg05575921	chr5:373378	5	373378	AHRR	North shore	-0.0406	0.0038	8.2e-27	Joehanes R	NA	27651444	2016-10-01	Smoking	EFO_0005671, EFO_0004318	Former vs never smoking	Table S5	DNA methylation	Former versus never smoking	Age, sex, cell composition, batch	Beta values	NA	Illumina HumanMethylation450	CD4+ T cells, monocytes	13474	16	Adults	Both	European, African	27651444_smoking_former_vs_never_smoking
cg05575921	chr5:373378	5	373378	AHRR	North shore	-0.0059	0.0009	5.44e-11	Ligthart S	CHARGE	27955697	2016-12-12	C-reactive protein	EFO_0004458	Discovery	Table S3	DNA methylation	C-reactive protein	Age, sex, smoking, body mass index, cell composition, batch	Beta values	mg/l	Illumina HumanMethylation450	Whole blood	8863	9	Geriatrics	Both	European	27955697_creactive_protein_discovery
cg05575921	chr5:373378	5	373378	AHRR	North shore	NA	NA	8.1e-87	Chatziioannou A	EnviroGenomarkers project consortium	28225026	2017-02-22	Tobacco smoking	EFO_0006527, EFO_0005671, EFO_0004318	NA	Table S2	DNA methylation	Current vs never smoking	Age, sex, body mass index, batch, cell composition	M values	NA	Illumina HumanMethylation450	Whole blood	454	2	Adults	Both	Unclear	28225026_tobacco_smoking
cg05575921	chr5:373378	5	373378	AHRR	North shore	-2.29628	0.0851	1.58e-160	Dogan MV	NA	28686328	2017-07-07	Smoking	EFO_0006527, EFO_0005671, EFO_0004318	NA	Table S1	DNA methylation	Smoking	Age, sex, batch	M values	NA	Illumina HumanMethylation450	Whole blood	1597	1	Geriatrics	Both	European	28686328_smoking
cg05575921	chr5:373378	5	373378	AHRR	North shore	-4.4	0.61	6.3e-13	Wahl A	TwinsUK, EGCUT	29055820	2017-10-18	IgG glycosylation measure - GP10	EFO_0005193	NA	Table S3	IgG glycosylation measure - GP10	DNA methylation	Age, sex, body mass index, cell composition (reference based), batch effects	NA	Beta Values	Illumina HumanMethylation450	Whole blood	757	2	Adults	Both	Unclear	29055820_Wahl-A_igg_glycosylation_measure_-_gp10
cg05575921	chr5:373378	5	373378	AHRR	North shore	-4	0.58	6.9e-12	Wahl A	TwinsUK, EGCUT	29055820	2017-10-18	IgG glycosylation measure - IGP39	EFO_0005193	NA	Table S3	IgG glycosylation measure - IGP39	DNA methylation	Age, sex, body mass index, cell composition (reference based), batch effects	NA	Beta Values	Illumina HumanMethylation450	Whole blood	757	2	Adults	Both	Unclear	29055820_Wahl-A_igg_glycosylation_measure_-_igp39
cg05575921	chr5:373378	5	373378	AHRR	North shore	-4	0.58	6.9e-12	Wahl A	TwinsUK, EGCUT	29055820	2017-10-18	IgG glycosylation measure - IGP40	EFO_0005193	NA	Table S3	IgG glycosylation measure - IGP40	DNA methylation	Age, sex, body mass index, cell composition (reference based), batch effects	NA	Beta Values	Illumina HumanMethylation450	Whole blood	757	2	Adults	Both	Unclear	29055820_Wahl-A_igg_glycosylation_measure_-_igp40
cg05575921	chr5:373378	5	373378	AHRR	North shore	-4.2	0.61	4.2e-12	Wahl A	TwinsUK, EGCUT	29055820	2017-10-18	IgG glycosylation measure - IGP49	EFO_0005193	NA	Table S3	IgG glycosylation measure - IGP49	DNA methylation	Age, sex, body mass index, cell composition (reference based), batch effects	NA	Beta Values	Illumina HumanMethylation450	Whole blood	757	2	Adults	Both	Unclear	29055820_Wahl-A_igg_glycosylation_measure_-_igp49
cg05575921	chr5:373378	5	373378	AHRR	North shore	4.4	0.6	1.8e-13	Wahl A	TwinsUK, EGCUT	29055820	2017-10-18	IgG glycosylation measure - IGP62	EFO_0005193	NA	Table S3	IgG glycosylation measure - IGP62	DNA methylation	Age, sex, body mass index, cell composition (reference based), batch effects	NA	Beta Values	Illumina HumanMethylation450	Whole blood	757	2	Adults	Both	Unclear	29055820_Wahl-A_igg_glycosylation_measure_-_igp62
cg05575921	chr5:373378	5	373378	AHRR	North shore	4.6	0.6	3.8e-14	Wahl A	TwinsUK, EGCUT	29055820	2017-10-18	IgG glycosylation measure - IGP64	EFO_0005193	NA	Table S3	IgG glycosylation measure - IGP64	DNA methylation	Age, sex, body mass index, cell composition (reference based), batch effects	NA	Beta Values	Illumina HumanMethylation450	Whole blood	757	2	Adults	Both	Unclear	29055820_Wahl-A_igg_glycosylation_measure_-_igp64
cg05575921	chr5:373378	5	373378	AHRR	North shore	-4.4	0.59	2e-13	Wahl A	TwinsUK, EGCUT	29055820	2017-10-18	IgG glycosylation measure - IGP66	EFO_0005193	NA	Table S3	IgG glycosylation measure - IGP66	DNA methylation	Age, sex, body mass index, cell composition (reference based), batch effects	NA	Beta Values	Illumina HumanMethylation450	Whole blood	757	2	Adults	Both	Unclear	29055820_Wahl-A_igg_glycosylation_measure_-_igp66
cg05575921	chr5:373378	5	373378	AHRR	North shore	-4.5	0.6	1.1e-13	Wahl A	TwinsUK, EGCUT	29055820	2017-10-18	IgG glycosylation measure - IGP68	EFO_0005193	NA	Table S3	IgG glycosylation measure - IGP68	DNA methylation	Age, sex, body mass index, cell composition (reference based), batch effects	NA	Beta Values	Illumina HumanMethylation450	Whole blood	757	2	Adults	Both	Unclear	29055820_Wahl-A_igg_glycosylation_measure_-_igp68
cg05575921	chr5:373378	5	373378	AHRR	North shore	-4.4	0.6	1e-13	Wahl A	TwinsUK, EGCUT	29055820	2017-10-18	IgG glycosylation measure - IGP70	EFO_0005193	NA	Table S3	IgG glycosylation measure - IGP70	DNA methylation	Age, sex, body mass index, cell composition (reference based), batch effects	NA	Beta Values	Illumina HumanMethylation450	Whole blood	757	2	Adults	Both	Unclear	29055820_Wahl-A_igg_glycosylation_measure_-_igp70
cg05575921	chr5:373378	5	373378	AHRR	North shore	-4.4	0.6	1e-13	Wahl A	TwinsUK, EGCUT	29055820	2017-10-18	IgG glycosylation measure - IGP71	EFO_0005193	NA	Table S3	IgG glycosylation measure - IGP71	DNA methylation	Age, sex, body mass index, cell composition (reference based), batch effects	NA	Beta Values	Illumina HumanMethylation450	Whole blood	757	2	Adults	Both	Unclear	29055820_Wahl-A_igg_glycosylation_measure_-_igp71
cg05575921	chr5:373378	5	373378	AHRR	North shore	4.4	0.6	1.4e-13	Wahl A	TwinsUK, EGCUT	29055820	2017-10-18	IgG glycosylation measure - IGP72	EFO_0005193	NA	Table S3	IgG glycosylation measure - IGP72	DNA methylation	Age, sex, body mass index, cell composition (reference based), batch effects	NA	Beta Values	Illumina HumanMethylation450	Whole blood	757	2	Adults	Both	Unclear	29055820_Wahl-A_igg_glycosylation_measure_-_igp72
cg05575921	chr5:373378	5	373378	AHRR	North shore	NA	NA	2.03e-17	Karlsson Linner R	NA	29086770	2017-10-31	Educational attainment	EFO_0004784	Adjusted model	Table S1.7b	DNA methylation	Educational attainment	Age, sex, smoking, body mass index, cell composition, batch	Beta values	years of schooling	Illumina HumanMethylation450	Whole blood	10767	27	Adults	Both	Unclear	29086770_educational_attainment_adjusted_model
cg05575921	chr5:373378	5	373378	AHRR	North shore	NA	NA	2e-29	Karlsson Linner R	NA	29086770	2017-10-31	Educational attainment	EFO_0004784	Basic model	Table S1.6b	DNA methylation	Educational attainment	Age, sex, cell composition, batch	Beta values	years of schooling	Illumina HumanMethylation450	Whole blood	10767	27	Adults	Both	Unclear	29086770_educational_attainment_basic_model
cg05575921	chr5:373378	5	373378	AHRR	North shore	NA	NA	3.6e-11	Marioni R	FHS, InCHIANTI, LBC1921, LBC1936, MOBILIZE Boston, Normative Aging Study, Rotterdam Study (Rotterdam Bios and Rotterdam III) ,Twins UK, ARIC , GENOA	29311653	2018-01-08	Cognitive abilities: digit test	EFO_0003925	Basic adjusted model	Supplementary Table 4	DNA methylation	Cognitive abilities: digit test	age, sex, cell composition (reference based), batch effects, ancestry(genomic PCs)	Beta Values	NA	Illumina HumanMethylation450	Whole blood	4794	5	Adults	Both	European, Admixed	29311653_Marioni-R_cognitive_abilities__digit_test_basic_adjusted_model
cg05575921	chr5:373378	5	373378	AHRR	North shore	-0.025	NA	8.7e-17	Marzi SJ	E-Risk	29325449	2018-01-12	Smoking	EFO_0006526	NA	S2	DNA methylation	Smoking	sex, cell composition (reference based), batch effects	Beta Values	Pack years	Illumina HumanMethylation450	Whole blood	1658	1	Adults	Both	Unclear	29325449_Marzi-SJ_smoking
cg05575921	chr5:373378	5	373378	AHRR	North shore	1.17	0.16	3.6e-13	Carmona JJ	Normative Aging Study	30343628	2018-10-21	Lung function	EFO_0004313, EFO_0003892	Discovery. FEF25%-75% measurements used to measure lung function	Table S1	Lung function	DNA methylation	Season, follow up time, batch effects, weight, weight squared, log(height), age, vitamin C intake, years of education, taking corticosteroids or beta-2-adrenergic agonists or AHFS or LAMA, smoking	L/min	Beta Values	Illumina HumanMethylation450	Whole blood	633	1	Adults	Males	European	30343628_Carmona-JJ_lung_function_discovery__fef25_-75__measurements_used_to_measure_lung_function
cg05575921	chr5:373378	5	373378	AHRR	North shore	1.59	0.24	2.3e-11	Carmona JJ	Normative Aging Study	30343628	2018-10-21	Lung function	EFO_0004314, EFO_0003892	Discovery. FEV1	Table S1	Lung function	DNA methylation	Season, follow up time, batch effects, weight, weight squared, log(height), age, vitamin C intake, years of education, taking corticosteroids or beta-2-adrenergic agonists or AHFS or LAMA, smoking	L/s	Beta Values	Illumina HumanMethylation450	Whole blood	633	1	Adults	Males	European	30343628_Carmona-JJ_lung_function_discovery__fev1
cg05575921	chr5:373378	5	373378	AHRR	North shore	0.23453	0.00397	1.3e-125	Battram T	GEO	30602389	2020-09-15	Tissue	NA	EWAS Catalog re-analysis of GEO data. GEO accession ID is GSE124366. Tissue types are buccal epithelial cells and peripheral blood mononuclear cells	NA	DNA methylation	Tissue	Batch effects, cell composition (reference free)	Beta Values	NA	Illumina HumanMethylation450	Buccal cells and peripheral blood mononuclear cells	215	1	Children	Both	European	30602389_Battram-T_tissue_ewas_catalog_re-analysis_of_geo_data__geo_accession_id_is_gse124366__tissue_types_are_buccal_epithelial_cells_and_peripheral_blood_mononuclear_cells
cg05575921	chr5:373378	5	373378	AHRR	North shore	0.06	0.006	2e-27	van Dongen J	BIOS	30631468	2018-03-23	Educational attainment	EFO_0004784	model 1	Table S2	DNA methylation	Educational attainment	Sex, age, batch effects, cell composition (reference based)	Beta Values	NA	Illumina HumanMethylation450	Whole blood	4152	4	Adults	Both	European	30631468_van-Dongen-J_educational_attainment_model_1
cg05575921	chr5:373378	5	373378	AHRR	North shore	0.035	0.004	3e-17	van Dongen J	BIOS	30631468	2018-03-23	Educational attainment	EFO_0004784	model 2	Table S2	DNA methylation	Educational attainment	Sex, age, batch effects, cell composition (reference based), smoking	Beta Values	NA	Illumina HumanMethylation450	Whole blood	4152	4	Adults	Both	European	30631468_van-Dongen-J_educational_attainment_model_2
cg05575921	chr5:373378	5	373378	AHRR	North shore	0.038	0.004	4.3e-20	van Dongen J	BIOS	30631468	2018-03-23	Educational attainment	EFO_0004784	model 3	Table S2	DNA methylation	Educational attainment	Sex, age, batch effects, cell composition (reference based), smoking, body mass index	Beta Values	NA	Illumina HumanMethylation450	Whole blood	4152	4	Adults	Both	European	30631468_van-Dongen-J_educational_attainment_model_3
cg05575921	chr5:373378	5	373378	AHRR	North shore	-0.152	0.02	2.6e-12	Barcelona V	InterGEN	30915882	2019-03-27	Smoking	EFO_0004318, EFO_0006527	Discovery	Table 2	DNA methylation	Smoking	Age, batch effects, cell composition (reference free)	Beta Values	NA	Illumina HumanMethylationEPIC	Saliva	156	1	Adults	Females	African	30915882_Barcelona-V_smoking_discovery
cg05575921	chr5:373378	5	373378	AHRR	North shore	-0.15	0.004	2.5e-141	Barcelona V	GENOA	30915882	2019-03-27	Smoking	EFO_0004318, EFO_0006527	Replication	Table 2	DNA methylation	Smoking	Age, batch effects, cell composition (reference based)	Beta Values	NA	Illumina HumanMethylationEPIC	Whole blood	1100	1	Adults	Females	African	30915882_Barcelona-V_smoking_replication
cg05575921	chr5:373378	5	373378	AHRR	North shore	-0.079	NA	1.4e-107	Hannon E	Integrative Psychiatric Research autism spectrum disorder case<U+2013>control sample	30966880	2018-11-21	maternal smoking	EFO_0004318	NA	Table S5	maternal smoking	DNA methylation	sex, batch effects, cell composition (reference based)	weeks	Beta Values	Illumina HumanMethylation450	Whole blood	1316	1	Infants	Both	European	30966880_Hannon-E_maternal_smoking
cg05575921	chr5:373378	5	373378	AHRR	North shore	79	11	6.9e-13	Kupers L	PACE	31015461	2019-04-23	Birthweight	EFO_0004344	meta analysis all ancestries	Supplementary Data 2	Birthweight	DNA methylation	gestational age at delivery, child sex, maternal age at delivery, parity (0/<U+2265>1), smoking during pregnancy (no smoking/stopped in early pregnancy/smoking throughout pregnancy), pre-pregnancy body mass index , socio-economic position, technical variation, cell composition (reference based)	NA	Beta Values	Illumina HumanMethylation450	Cord blood	8825	24	Infants	Both	Admixed	31015461_Kupers-L_birthweight_meta_analysis_all_ancestries
cg05575921	chr5:373378	5	373378	AHRR	North shore	80	13.4	2.7e-09	Kupers L	PACE	31015461	2019-04-23	Birthweight	EFO_0004344	meta analysis European ancestry only	Supplementary Data 3	Birthweight	DNA methylation	gestational age at delivery, child sex, maternal age at delivery, parity (0/<U+2265>1), smoking during pregnancy (no smoking/stopped in early pregnancy/smoking throughout pregnancy), pre-pregnancy body mass index , socio-economic position, technical variation, cell composition (reference based)	NA	Beta Values	Illumina HumanMethylation450	Cord blood	6023	17	Infants	Both	European	31015461_Kupers-L_birthweight_meta_analysis_european_ancestry_only
cg05575921	chr5:373378	5	373378	AHRR	North shore	0.124	0.008	7.2e-50	Imboden M	Aging Lungs in European Cohorts project	31073081	2019-07-01	FEV1 / FVC	EFO_0004713	Meta-analysis	Supplementary table 3	DNA methylation	FEV1 / FVC	Batch effects, age, age squared, height, squared deviation from the mean height, sex, education, body mass index, cell composition (reference based)	Beta Values	NA	Illumina HumanMethylation450	Whole blood	5370	8	Adults	Both	European	31073081_Imboden-M_fev1___fvc_meta-analysis
cg05575921	chr5:373378	5	373378	AHRR	North shore	0.79	0.057	1.5e-43	Imboden M	Aging Lungs in European Cohorts project	31073081	2019-07-01	FEV1	EFO_0004314	Meta-analysis	Supplementary table 4	DNA methylation	FEV1	Batch effects, age, age squared, height, squared deviation from the mean height, sex, education, body mass index, cell composition (reference based)	Beta Values	L	Illumina HumanMethylation450	Whole blood	5370	8	Adults	Both	European	31073081_Imboden-M_fev1_meta-analysis
cg05575921	chr5:373378	5	373378	AHRR	North shore	0.37	0.064	8.8e-09	Imboden M	Aging Lungs in European Cohorts project	31073081	2019-07-01	FVC	EFO_0004312	Meta-analysis	Supplementary table 5	DNA methylation	FVC	Batch effects, age, age squared, height, squared deviation from the mean height, sex, education, body mass index, cell composition (reference based)	Beta Values	L	Illumina HumanMethylation450	Whole blood	5370	8	Adults	Both	European	31073081_Imboden-M_fvc_meta-analysis
cg05575921	chr5:373378	5	373378	AHRR	North shore	-0.019	0.002	3.5e-18	Wiklund P.	Northern Finland Birth, IoW Birth Cohort, ALSPAC	31262328	2019-07-01	Maternal smoking	EFO_0006527	Meta-analysis	Table 1	DNA methylation	Maternal smoking	Sex, body mass index, smoking, socioeconomic position, ancestry (genomic PCs), age, maternal age	Beta Values	NA	Illumina HumanMethylation450	Whole Blood	2821	3	Adults	Both	European	31262328_Wiklund-P._maternal_smoking_meta-analysis
cg05575921	chr5:373378	5	373378	AHRR	North shore	-0.0655	0.0021	1.4e-206	Sikdar S	PACE	31536415	2019-09-19	Prenatal smoke exposure	EFO_0009115, EFO_0008361, EFO_0006527, EFO_0004318	Inverse varience-weighted fixed-effects meta-analysis	Table S1	DNA methylation	Prenatal smoke exposure	Maternal age, socioeconomic position, cell composition (reference based), batch effects	Beta Values	NA	Illumina HumanMethylation450	Cord blood, whole blood	5648	9	Infants	Both	European, African, Unclear	31536415_Sikdar-S_prenatal_smoke_exposure_inverse_varience-weighted_fixed-effects_meta-analysis
cg05575921	chr5:373378	5	373378	AHRR	North shore	-0.03138	0.00078	0	Sikdar S	CHARGE	31536415	2019-09-19	Smoking	EFO_0009115, EFO_0006527, EFO_0004318	random effects meta-analysis	Table S2	DNA methylation	Smoking	Age, sex, cell composition (reference based), batch effects	Beta Values	NA	Illumina HumanMethylation450	Whole blood, CD4+ T cells, CD14+ monocytes	15907	16	Adults	Both	European, African, Other	31536415_Sikdar-S_smoking_random_effects_meta-analysis
cg05575921	chr5:373378	5	373378	AHRR	North shore	-1.26	0	0	Dugue PA	Melbourne Collaborative Cohort Study	31552803	2019-09-25	Smoking	EFO_0006527, EFO_0004318	Current vs never smoking	Supplementary table 1	DNA methylation	Smoking	Sex, country of birth, age, alcohol consumption, cell composition (reference based), batch effects	M Values	NA	Illumina HumanMethylation450	Whole blood	1851	1	Adults	Both	European	31552803_Dugue-PA_smoking_current_vs_never_smoking
cg05575921	chr5:373378	5	373378	AHRR	North shore	-0.4	0.0154	3.1e-149	Dugue PA	Melbourne Collaborative Cohort Study	31552803	2019-09-25	Smoking	EFO_0006527, EFO_0004318	Former vs never smoking	Supplementary table 1	DNA methylation	Smoking	Sex, country of birth, age, alcohol consumption, cell composition (reference based), batch effects	M Values	NA	Illumina HumanMethylation450	Whole blood	156	1	Adults	Both	European	31552803_Dugue-PA_smoking_former_vs_never_smoking
cg05575921	chr5:373378	5	373378	AHRR	North shore	-0.0132	0.0022	3.2e-09	Ochoa-Rosales C	ESTHER, KORA-F4 , LOLIPOP, SHIP-Trend	32033992	2020-04-01	Statin use	GO_0036273	Discovery	Table 1	Statin use	DNA methylation	sex, age, smoking, body mass index, systolic blood pressure, antihypertensive medication, coronary heart disease, type 2 diabetes, cell composition (reference based)	NA	Beta Values	Illumina HumanMethylation450	Whole blood	6820	4	Adults	Both	European	32033992_Ochoa-Rosales-C_statin_use_discovery
cg05575921	chr5:373378	5	373378	AHRR	North shore	-0.957	0.0452	2e-99	Domingo-Relloso A	Strong Heart Study	32484362	2020-06-02	Smoking	EFO_0004318, EFO_0005671, EFO_0006527	Current vs never	Table S2	DNA methylation	Smoking	Age, sex, batch effects, body mass index, cell composition (reference based), ancestry (genomic PCs)	M Values	NA	Illumina HumanMethylationEPIC	Whole blood	2325	1	Adults	Both	Unclear	32484362_Domingo-Relloso-A_smoking_current_vs_never
cg05575921	chr5:373378	5	373378	AHRR	North shore	-0.314	0.0484	9.3e-11	Domingo-Relloso A	Strong Heart Study	32484362	2020-06-02	Smoking	EFO_0004318, EFO_0005671, EFO_0006527	Former vs never	Table S3	DNA methylation	Smoking	Age, sex, batch effects, body mass index, cell composition (reference based), ancestry (genomic PCs)	M Values	NA	Illumina HumanMethylationEPIC	Whole blood	2325	1	Adults	Both	Unclear	32484362_Domingo-Relloso-A_smoking_former_vs_never
cg05575921	chr5:373378	5	373378	AHRR	North shore	-0.01202	0.0011	2.8e-30	Domingo-Relloso A	Strong Heart Study	32484362	2020-06-02	Smoking	EFO_0004318, EFO_0005671, EFO_0006526	Pack years	Table S4	DNA methylation	Smoking	Age, sex, batch effects, body mass index, cell composition (reference based), ancestry (genomic PCs)	M Values	pack-years	Illumina HumanMethylationEPIC	Whole blood	2325	1	Adults	Both	Unclear	32484362_Domingo-Relloso-A_smoking_pack_years
cg05575921	chr5:373378	5	373378	AHRR	North shore	-0.173	0.0255	1.1e-11	Domingo-Relloso A	Strong Heart Study	32484362	2020-06-02	Urinary cadmium	CHEBI_22977	NA	Table S1	DNA methylation	Urinary cadmium	Age, sex, batch effects, body mass index, cell composition (reference based), ancestry (genomic PCs), smoking, estimated glomerular filtration rate	M Values	ug/g	Illumina HumanMethylationEPIC	Whole blood	2325	1	Adults	Both	Unclear	32484362_Domingo-Relloso-A_urinary_cadmium
cg05575921	chr5:373378	5	373378	AHRR	North shore	0.88	NA	9.5e-22	Colicino E	CHARGE	32697766	2020-07-22	All cause mortality	EFO_0004352	basic model	Table S2	All cause mortality	DNA methylation	Age, Sex, Cell composition (reference based), Batch effects	NA	M values	Illumina HumanMethylation450	Whole blood	12300	12	Adults	Both	European, African	32697766_Colicino-E_all_cause_mortality_basic_model
cg05575921	chr5:373378	5	373378	AHRR	North shore	-0.218	0.0321	4e-11	Smith AK	Psychiatric Genomics Consortium (PGC) PTSD Epigenetics Workgroup	33235198	2020-11-24	post-traumatic stress disorder	EFO_0001358	Meta-analysis	Supplementary data 2	DNA methylation	post-traumatic stress disorder	Age, sex, smoking, cell composition (reference based), batch effects, ancestry (genomic PCs)	Beta Values	NA	Illumina HumanMethylation450	Whole blood	1896	10	Adults	Both	European, African	33235198_Smith-AK_post-traumatic_stress_disorder_meta-analysis
cg05575921	chr5:373378	5	373378	AHRR	North shore	NA	NA	5e-18	van Dongen J	ALSPAC, Dunedin, E-risk, FinnTwin12, GS:SFHS, GLAKU, HELIX, LLD, NFBC1996, NFBC1986, NTR, SATSA, YFS	33420481	2021-01-08	Aggressive behaviour	EFO_0003015	Meta-analysis in whole blood	eTable 6	DNA methylation	Aggressive behaviour	age, sex, cell compostion (reference based), cell composition (reference free), batch effects	Beta Values	NA	Illumina HumanMethylation450, Illumina HumanMethylationEPIC	Whole blood	14434	13	Adults	Both	Unclear	33420481_van-Dongen-J_aggressive_behaviour_meta-analysis_in_whole_blood
cg05575921	chr5:373378	5	373378	AHRR	North shore	-0.0077	0.0011	3e-12	Mulder RH	ALSPAC,Generation R	33450751	2021-01-25	age	EFO_0000246	Model 2 at 6y with age as a fixed effect	http://epidelta.mrcieu.ac.uk/	DNA methylation	age	sex,gestational age,cohort,cell composition (reference based),batch effects	Beta Values	years	Illumina HumanMethylation450	Whole blood	2338	2	Children	Both	European	33450751_Mulder-RH_age_model_2_at_6y_with_age_as_a_fixed_effect
cg05575921	chr5:373378	5	373378	AHRR	North shore	NA	NA	2.9e-99	Christiansen C	TwinsUK, NSHD, NCDS1, NCDS2, BCS70	33593402	2021-02-16	Smoking	EFO_0004318, EFO_0006527	Current vs never smoking meta-analysis in European samples	Table S1	DNA methylation	Smoking	Sex, cell composition (reference based), body mass index, batch effects, relatedness	Beta Values	NA	Illumina HumanMethylationEPIC	Whole blood	912	5	Adults	Both	European	33593402_Christiansen-C_smoking_current_vs_never_smoking_meta-analysis_in_european_samples
cg05575921	chr5:373378	5	373378	AHRR	North shore	NA	NA	4.8e-18	Christiansen C	TwinsUK, NSHD, NCDS1, NCDS2, BCS70	33593402	2021-02-16	Smoking	EFO_0004318, EFO_0006527	Former vs never smoking meta-analysis in European samples	Table S3	DNA methylation	Smoking	Sex, cell composition (reference based), body mass index, batch effects, relatedness	Beta Values	NA	Illumina HumanMethylationEPIC	Whole blood	1140	5	Adults	Both	European	33593402_Christiansen-C_smoking_former_vs_never_smoking_meta-analysis_in_european_samples
cg05575921	chr5:373378	5	373378	AHRR	North shore	-0.71	0.065	1.5e-26	Xu R	Boston Birth Cohort	33663600	2021-03-04	maternal smoking	EFO_0004318, EFO_0006527, EFO_0005671, EFO_0002950	Discovery	Table S1	DNA methylation	maternal smoking	gestational age, sex, maternal age, maternal education, race, maternal BMI, maternal alcohol consumption, maternal diabetes, cell composition (reference based), batch effects	Beta Values	NA	Illumina HumanMethylationEPIC	Cord blood	954	1	Infants	Both	Admixed	33663600_Xu-R_maternal_smoking_discovery
cg05575921	chr5:373378	5	373378	AHRR	North shore	-0.75	0.075	3e-22	Xu R	Boston Birth Cohort	33663600	2021-03-04	maternal smoking	EFO_0004318, EFO_0006527, EFO_0005671, EFO_0002950	Discovery, black only	Table S2	DNA methylation	maternal smoking	gestational age, sex, maternal age, maternal education, race, maternal BMI, maternal alcohol consumption, maternal diabetes, cell composition (reference based), batch effects	Beta Values	NA	Illumina HumanMethylationEPIC	Cord blood	679	1	Infants	Both	African	33663600_Xu-R_maternal_smoking_discovery__black_only
cg05575921	chr5:373378	5	373378	AHRR	North shore	-11.9	1.6	1.4e-13	Sun Y-Q	HUNT study	33729499	2017-03-21	lung cancer	MONDO_0008903	NA	Table 3	lung cancer	DNA methylation	Age, sex, cell composition (reference based)	NA	Beta Values	Illumina HumanMethylationEPIC	Whole blood	276	1	Adults	Both	European	33729499_Sun-Y-Q_lung_cancer
cg05575921	chr5:373378	5	373378	AHRR	North shore	-0.052	0.00292	3e-36	Sun Y-Q	HUNT study	33729499	2017-03-21	smoking	EFO_0004318, EFO_0005671, EFO_0009115, EFO_0006526	NA	Table 1	DNA methylation	smoking	Age, sex, cell composition (reference based), batch effects	Beta Values	NA	Illumina HumanMethylationEPIC	Whole blood	128	1	Adults	Both	European	33729499_Sun-Y-Q_smoking
cg05575921	chr5:373378	5	373378	AHRR	North shore	0.04	0.0057	2.3e-12	Terzikhan N	FHS	33748261	2021-01-07	diffusing capacity of the lung for carbon monoxide per alveolar volume (DLCO/VA)	EFO_0009369	Replication adjusted for weight and height	Table 2	DNA methylation	diffusing capacity of the lung for carbon monoxide per alveolar volume (DLCO/VA)	age, sex, smoking, weight, height, cell composition (reference based), batch effects	Beta Values	mmol/(min x kPa x L)	Illumina HumanMethylation450	Whole blood	2114	1	Adults	Both	Unclear	33748261_Terzikhan-N_diffusing_capacity_of_the_lung_for_carbon_monoxide_per_alveolar_volume__dlco_va__replication_adjusted_for_weight_and_height
cg05575921	chr5:373378	5	373378	AHRR	North shore	0.037	0.0055	1.7e-11	Terzikhan N	FHS	33748261	2021-01-07	diffusing capacity of the lung for carbon monoxide per alveolar volume (DLCO/VA)	EFO_0009369	Replication not adjusted for weight or height	Table 2	DNA methylation	diffusing capacity of the lung for carbon monoxide per alveolar volume (DLCO/VA)	age, sex, smoking, cell composition (reference based), batch effects	Beta Values	mmol/(min x kPa x L)	Illumina HumanMethylation450	Whole blood	2114	1	Adults	Both	Unclear	33748261_Terzikhan-N_diffusing_capacity_of_the_lung_for_carbon_monoxide_per_alveolar_volume__dlco_va__replication_not_adjusted_for_weight_or_height
cg05575921	chr5:373378	5	373378	AHRR	North shore	-0.75	0.13	2.1e-09	Fernandez-Sanles A	REGICOR	33883000	2021-04-21	Acute myocardial infarction	EFO_0008583	Meta-analysis model1	Additional Table 2	Acute myocardial infarction	DNA methylation	Age, Sex, Cell composition (reference based), Batch effects	NA	Beta values	Illumina HumanMethylationEPIC	Whole blood	595	2	Adults	Both	European	33883000_Fernandez-Sanles-A_acute_myocardial_infarction_meta-analysis_model1
cg05575921	chr5:373378	5	373378	AHRR	North shore	-0.0014	0.0002	2.3e-10	Karabegovic I	Airwave, ALSPAC, ESTHER, FHS, KORA, Rotterdam Study, Twins UK	33990564	2021-05-14	Coffee and tea consumption	NA	Discovery	Table 2	DNA methylation	Coffee and tea consumption	Age, Sex, Smoking, Cell composition (reference based), Batch effects, Body mass index, Alcohol consumption	Beta values	NA	Illumina HumanMethylation450	Whole blood	9612	7	Adults	Both	European	33990564_Karabegovic-I_coffee_and_tea_consumption_discovery
cg05575921	chr5:373378	5	373378	AHRR	North shore	-0.0016	0.0002	2.2e-15	Karabegovic I	Airwave, ALSPAC, ESTHER, FHS, KORA, Rotterdam Study, Twins UK, ARIC, CHS, EPIC	33990564	2021-05-14	Coffee and tea consumption	NA	Meta-analysis	Table 2	DNA methylation	Coffee and tea consumption	Age, Sex, Smoking, Cell composition (reference based), Batch effects, Alcohol consumption	Beta values	NA	Illumina HumanMethylation450	Whole blood	15789	15	Adults	Both	European, African	33990564_Karabegovic-I_coffee_and_tea_consumption_meta-analysis
cg05575921	chr5:373378	5	373378	AHRR	North shore	-0.02	NA	3.5e-08	Portilla-Fernandez	CHARGE	34091768	2021-06-06	carotid intima-media thickness	EFO_0007117	discovery, model1	Table 1	DNA methylation	carotid intima-media thickness	Age, Sex, Smoking, Cell composition (reference based), Batch effects	Beta values	mm	Illumina HumanMethylationEPIC, Illumina HumanMethylation450	blood	6407	9	Adults	Both	European	34091768_Portilla-Fernandez_carotid_intima-media_thickness_discovery__model1
cg05575921	chr5:373378	5	373378	AHRR	North shore	-0.02	NA	2.2e-08	Portilla-Fernandez	CHARGE	34091768	2021-06-06	carotid intima-media thickness	EFO_0007117	discovery, model2	Table 1	DNA methylation	carotid intima-media thickness	Age, Sex, Smoking, Cell composition (reference based), Batch effects	Beta values	mm	Illumina HumanMethylationEPIC, Illumina HumanMethylation450	blood	6407	9	Adults	Both	European	34091768_Portilla-Fernandez_carotid_intima-media_thickness_discovery__model2
cg05575921	chr5:373378	5	373378	AHRR	North shore	-0.03	NA	3.2e-09	Portilla-Fernandez	CHARGE	34091768	2021-06-06	carotid intima-media thickness	EFO_0007117	meta-ewas, model1	Table 1	DNA methylation	carotid intima-media thickness	Age, Sex, Smoking, Cell composition (reference based), Batch effects	Beta values	mm	Illumina HumanMethylationEPIC, Illumina HumanMethylation450	blood	6658	10	Adults	Both	European	34091768_Portilla-Fernandez_carotid_intima-media_thickness_meta-ewas__model1
cg05575921	chr5:373378	5	373378	AHRR	North shore	-0.03	NA	1.9e-09	Portilla-Fernandez	CHARGE	34091768	2021-06-06	carotid intima-media thickness	EFO_0007117	meta-ewas, model2	Table 1	DNA methylation	carotid intima-media thickness	Age, Sex, Smoking, Cell composition (reference based), Batch effects, BMI, HDLC/TC ratio, SBP, antihypertensive, lipid lowering, pDM	Beta values	mm	Illumina HumanMethylationEPIC, Illumina HumanMethylation450	blood	6658	10	Adults	Both	European	34091768_Portilla-Fernandez_carotid_intima-media_thickness_meta-ewas__model2
cg05575921	chr5:373378	5	373378	AHRR	North shore	-0.082	0.01187	5.4e-11	Rebecca Richmond	SEE-Cigs	34583751	Sep 28, 2021	Smoking	EFO_0004318	smoking (vs. non-smoking)	Supplementary Table 2	DNA methylation	Smoking	Age, Sex, Body mass index, Education, household smoking, recreational drug use, 20 surrogate variables	Beta values	NA	Illumina HumanMethylationEPIC	Saliva	231	1	Adults (18-65 years)	Both	Admixed	34583751_Rebecca-Richmond_smoking_smoking__vs__non-smoking_
cg08900409	chr19:18475669	19	18475669	PGPEP1	Open sea	0.38993	0.00876	2.1e-103	Battram T	GEO	30602389	2020-09-15	Tissue	NA	EWAS Catalog re-analysis of GEO data. GEO accession ID is GSE124366. Tissue types are buccal epithelial cells and peripheral blood mononuclear cells	NA	DNA methylation	Tissue	Batch effects, cell composition (reference free)	Beta Values	NA	Illumina HumanMethylation450	Buccal cells and peripheral blood mononuclear cells	215	1	Children	Both	European	30602389_Battram-T_tissue_ewas_catalog_re-analysis_of_geo_data__geo_accession_id_is_gse124366__tissue_types_are_buccal_epithelial_cells_and_peripheral_blood_mononuclear_cells
cg08900409	chr19:18475669	19	18475669	PGPEP1	Open sea	-0.017	0.00043	0	Mulder RH	ALSPAC,Generation R	33450751	2021-01-25	age	EFO_0000246	Model 1 with age as a fixed effect	http://epidelta.mrcieu.ac.uk/	DNA methylation	age	sex,gestational age,cohort,cell composition (reference based),batch effects	Beta Values	years	Illumina HumanMethylation450	Whole blood	2338	2	Children	Both	European	33450751_Mulder-RH_age_model_1_with_age_as_a_fixed_effect
cg08900409	chr19:18475669	19	18475669	PGPEP1	Open sea	0.053	0.002	0	Mulder RH	ALSPAC,Generation R	33450751	2021-01-25	age	EFO_0000246	Model 2 at 6y with age as a fixed effect	http://epidelta.mrcieu.ac.uk/	DNA methylation	age	sex,gestational age,cohort,cell composition (reference based),batch effects	Beta Values	years	Illumina HumanMethylation450	Whole blood	2338	2	Children	Both	European	33450751_Mulder-RH_age_model_2_at_6y_with_age_as_a_fixed_effect
cg13108341	chr17:11608711	17	11608711	DNAH9	Open sea	0.169	0.03	1.4e-08	Song N	St Jude Lifetime Cohort	33823916	2021-04-06	Cancer treatment: Antimetabolites and asparaginase enzymes	NA	NA	Table S2	DNA methylation	Cancer treatment: Antimetabolites and asparaginase enzymes	sex, age, other cancer treatment exposures, cell composition (reference based), ancestry (genomic PCs), batch effects	M Values	NA	Illumina HumanMethylationEPIC	Whole blood	2052	1	Children	Both	European	33823916_Song-N_cancer_treatment__antimetabolites_and_asparaginase_enzymes
cg19693031	chr1:145441552	1	145441552	TXNIP	Open sea	-1	0.25	8.9e-21	Petersen A-K	KORA F4	24014485	2013-09-06	M35186_1-arachidonoylglycerophosphoethanolamine*	EFO_0004727, EFO_0004725	no snps model	Table S2	M35186_1-arachidonoylglycerophosphoethanolamine*	DNA methylation	Age, sex, body mass index, cell composition (reference based)	NA	Beta Values	Illumina HumanMethylation450	Whole blood	1760	1	Adults	Both	European	24014485_Petersen-A-K_m35186_1-arachidonoylglycerophosphoethanolamine__no_snps_model
cg19693031	chr1:145441552	1	145441552	TXNIP	Open sea	-1	0.25	1.1e-21	Petersen A-K	KORA F4	24014485	2013-09-06	M35186_1-arachidonoylglycerophosphoethanolamine*	EFO_0004727, EFO_0004725	snps as covariates model	Table S4	M35186_1-arachidonoylglycerophosphoethanolamine*	DNA methylation	Age, sex, body mass index, cell composition (reference based), genotype	NA	Beta Values	Illumina HumanMethylation450	Whole blood	1760	1	Adults	Both	European	24014485_Petersen-A-K_m35186_1-arachidonoylglycerophosphoethanolamine__snps_as_covariates_model
cg19693031	chr1:145441552	1	145441552	TXNIP	Open sea	3.86482	0.10156	5.17e-56	Bonder MJ	NA	25282492	2014-10-04	Fetal vs adult liver	UBERON_0002107, GO_0048513	NA	Additional file 2	DNA methylation	Fetal vs adult liver	Sex, batch	M values	NA	Illumina HumanMethylation450	Liver	195	2	NA	NA	Unclear	25282492_fetal_vs_adult_liver
cg19693031	chr1:145441552	1	145441552	TXNIP	Open sea	-0.03	0.003	1.89e-17	Pfeiffer L	NA	25583993	2015-01-12	Triglycerides	EFO_0004530, CHEBI_17855	Discovery	Table 2	Triglycerides	DNA methylation	Age, sex, smoking, body mass index, alcohol consumption, physical activity, hypertension, history of MI, hemoglobin A1c, C-reactive protein, lipid-lowering drugs intake, cell composition	mg/dl	Beta values	Illumina HumanMethylation450	Whole blood	1776	1	Adults	Both	European	25583993_triglycerides_discovery
cg19693031	chr1:145441552	1	145441552	TXNIP	Open sea	0.678877	0.1053	1.12e-10	Marttila S	NA	25888029	2015-03-14	Ageing	GO_0007568	NA	Additional file 1	DNA methylation	Age group	Sex, cell composition	Beta values	NA	Illumina HumanMethylation450	Whole blood	143	1	Adults	Both	European	25888029_ageing
cg19693031	chr1:145441552	1	145441552	TXNIP	Open sea	-0.083382	0.0112	1e-13	Chambers JC	NA	26095709	2015-07-01	Type II diabetes	EFO_0001360	Discovery	Table 3	Type II diabetes	DNA methylation	Age, sex, cell composition, batch	NA	Beta values	Illumina HumanMethylation450	Whole blood	2664	1	Adults	Both	South Asian	26095709_type_ii_diabetes_discovery
cg19693031	chr1:145441552	1	145441552	TXNIP	Open sea	-0.0834	0.0095	1.5e-18	Chambers JC	NA	26095709	2015-07-01	Type II diabetes	EFO_0001360	Meta-analysis	Table 3	Type II diabetes	DNA methylation	Age, sex, cell composition, batch	NA	Beta values	Illumina HumanMethylation450	Whole blood	3805	4	Adults	Both	European, South Asian	26095709_type_ii_diabetes_metaanalysis
cg19693031	chr1:145441552	1	145441552	TXNIP	Open sea	NA	NA	9.4e-10	Singmann P	NA	26500701	2015-10-19	Sex	EFO_0001271	KORA F4	Additional file 2	DNA methylation	Sex	Age, smoking, alcohol consumption, body mass index, triglycerides, total leucocytes, high-density lipoprotein, low-density lipoprotein, physical activity, diabetes, myocardial infarction, cell composition, batch	Beta values	NA	Illumina HumanMethylation450	Whole blood	1799	1	Adults	Both	European	26500701_sex_kora_f4
cg19693031	chr1:145441552	1	145441552	TXNIP	Open sea	-0.129	0.016	7.3e-16	Soriano-Tarraga C	NA	26643952	2016-02-01	HbA1c	EFO_0004541	BASICMAR 1	Table 3	DNA methylation	HbA1c	Age, sex, smoking, hyperlipidemia, body mass index, cell composition, batch	M values	%	Illumina HumanMethylation450	Whole blood	268	1	Geriatrics	Both	European	26643952_hba1c_basicmar_1
cg19693031	chr1:145441552	1	145441552	TXNIP	Open sea	-0.144	0.0246	5.11e-09	Soriano-Tarraga C	NA	26643952	2016-02-01	HbA1c	EFO_0004541	BASICMAR 2	Table 3	DNA methylation	HbA1c	Age, sex, smoking, hyperlipidemia, body mass index, cell composition, batch	M values	%	Illumina HumanMethylation450	Whole blood	162	1	Geriatrics	Both	European	26643952_hba1c_basicmar_2
cg19693031	chr1:145441552	1	145441552	TXNIP	Open sea	-0.35	0.0492	1.17e-12	Soriano-Tarraga C	NA	26643952	2016-02-01	Type II diabetes	EFO_0001360	BASICMAR 1	Table 2	DNA methylation	Type II diabetes	Age, sex, smoking, hyperlipidemia, body mass index, cell composition, batch	M values	NA	Illumina HumanMethylation450	Whole blood	355	1	Geriatrics	Both	European	26643952_type_ii_diabetes_basicmar_1
cg19693031	chr1:145441552	1	145441552	TXNIP	Open sea	-0.000439	6.5e-05	1.02e-11	Liu C	CHARGE+	27843151	2016-12-15	Alcohol consumption per day	EFO_0007878, EFO_0004329	European ancestry	Table S5	DNA methylation	Alcohol consumption per day	Age, sex, body mass index, cell composition, batch	Beta values	g der day	Illumina HumanMethylation450	Whole blood	9643	10	Adults	Both	European	27843151_alcohol_consumption_per_day_european_ancestry
cg19693031	chr1:145441552	1	145441552	TXNIP	Open sea	-0.039	0.004	0	Sayols-Baixeras S	NA	28173150	2016-09-15	Serum triglycerides	EFO_0004530, CHEBI_17855	Discovery and replication	Table S1	Serum triglycerides	DNA methylation	Age, sex, smoking, cell composition, batch	mg/dl	M values	Illumina HumanMethylation450	Whole blood	3187	2	Geriatrics	Both	Unclear	28173150_serum_triglycerides_discovery_and_replication
cg19693031	chr1:145441552	1	145441552	TXNIP	Open sea	-0.049	0.004	0	Sayols-Baixeras S	NA	28173150	2016-09-15	Serum triglycerides	EFO_0004530, CHEBI_17855	Discovery and replication adjusted for surrogate variables	Table S1	Serum triglycerides	DNA methylation	Age, sex, smoking, cell composition, batch	mg/dl	M values	Illumina HumanMethylation450	Whole blood	3187	2	Geriatrics	Both	Unclear	28173150_serum_triglycerides_discovery_and_replication_adjusted_for_surrogate_variables
cg19693031	chr1:145441552	1	145441552	TXNIP	Open sea	-0.041	0.004	1e-20	Sayols-Baixeras S	NA	28173150	2016-09-15	Serum triglycerides	EFO_0004530, CHEBI_17855	Replication	Table S1	Serum triglycerides	DNA methylation	Age, sex, smoking, cell composition, batch	mg/dl	M values	Illumina HumanMethylation450	Whole blood	2542	1	Geriatrics	Both	Unclear	28173150_serum_triglycerides_replication
cg19693031	chr1:145441552	1	145441552	TXNIP	Open sea	-0.051	0.005	5.7e-26	Sayols-Baixeras S	NA	28173150	2016-09-15	Serum triglycerides	EFO_0004530, CHEBI_17855	Replication adjusted for surrogate variables	Table S1	Serum triglycerides	DNA methylation	Age, sex, smoking, cell composition, batch	mg/dl	M values	Illumina HumanMethylation450	Whole blood	2542	1	Geriatrics	Both	Unclear	28173150_serum_triglycerides_replication_adjusted_for_surrogate_variables
cg19693031	chr1:145441552	1	145441552	TXNIP	Open sea	-0.017424	0.002249	9.4e-15	Hedman AK	NA	28213390	2017-02-17	Serum triglycerides	EFO_0004530, CHEBI_17855	Discovery	Table S5	DNA methylation	Serum triglycerides	Age, sex, cell composition, batch	Beta values	mg/dl	Illumina HumanMethylation450	Whole blood	2306	2	Geriatrics	Both	Unclear	28213390_serum_triglycerides_discovery
cg19693031	chr1:145441552	1	145441552	TXNIP	Open sea	-0.016514	0.00234	1.7e-12	Hedman AK	NA	28213390	2017-02-17	Serum triglycerides	EFO_0004530, CHEBI_17855	Discovery adjusted for BMI	Table S9	DNA methylation	Serum triglycerides	Age, sex, body mass index, cell composition, batch	Beta values	mg/dl	Illumina HumanMethylation450	Whole blood	2306	2	Geriatrics	Both	Unclear	28213390_serum_triglycerides_discovery_adjusted_for_bmi
cg19693031	chr1:145441552	1	145441552	TXNIP	Open sea	-0.014194	0.001595	5.74e-19	Hedman AK	NA	28213390	2017-02-17	Serum triglycerides	EFO_0004530, CHEBI_17855	Discovery and replication	Table S5	DNA methylation	Serum triglycerides	Age, sex, cell composition, batch	Beta values	mg/dl	Illumina HumanMethylation450	Whole blood	4261	5	Geriatrics	Both	Unclear	28213390_serum_triglycerides_discovery_and_replication
cg19693031	chr1:145441552	1	145441552	TXNIP	Open sea	-0.0134	0.0017	7.58e-16	Hedman AK	NA	28213390	2017-02-17	Serum triglycerides	EFO_0004530, CHEBI_17855	Discovery and replication adjusted for BMI	Table S9	DNA methylation	Serum triglycerides	Age, sex, body mass index, cell composition, batch	Beta values	mg/dl	Illumina HumanMethylation450	Whole blood	4261	5	Geriatrics	Both	Unclear	28213390_serum_triglycerides_discovery_and_replication_adjusted_for_bmi
cg19693031	chr1:145441552	1	145441552	TXNIP	Open sea	-0.0003	NA	1.8e-14	Richard MA	CHARGE	29198723	2019-11-25	Diastolic Blood Pressure	EFO_0006336	Meta-analysis	Table S4	DNA methylation	Diastolic Blood Pressure	Age, sex, smoking, batch effects, ancestry, body mass index, blood cell counts	Beta Values	mmHg	Illumina HumanMethylation450	Whole blood, CD4+ T cells	17010	14	Adults	Both	African, Admixed, European	29198723_Richard-MA_diastolic_blood_pressure_meta-analysis
cg19693031	chr1:145441552	1	145441552	TXNIP	Open sea	-0.0002	NA	3.1e-29	Richard MA	CHARGE	29198723	2019-11-25	Systolic Blood Pressure	EFO_0006335	Meta-analysis	Table S4	DNA methylation	Systolic Blood Pressure	Age, sex, smoking, batch effects, ancestry, body mass index, blood cell counts	Beta Values	mmHg	Illumina HumanMethylation450	Whole blood, CD4+ T cells	17010	14	Adults	Both	African, Admixed, European	29198723_Richard-MA_systolic_blood_pressure_meta-analysis
cg19693031	chr1:145441552	1	145441552	TXNIP	Open sea	-0.15415	0.00691	2.7e-55	Battram T	GEO	30602389	2020-09-15	Tissue	NA	EWAS Catalog re-analysis of GEO data. GEO accession ID is GSE124366. Tissue types are buccal epithelial cells and peripheral blood mononuclear cells	NA	DNA methylation	Tissue	Batch effects, cell composition (reference free)	Beta Values	NA	Illumina HumanMethylation450	Buccal cells and peripheral blood mononuclear cells	215	1	Children	Both	European	30602389_Battram-T_tissue_ewas_catalog_re-analysis_of_geo_data__geo_accession_id_is_gse124366__tissue_types_are_buccal_epithelial_cells_and_peripheral_blood_mononuclear_cells
cg19693031	chr1:145441552	1	145441552	TXNIP	Open sea	NA	NA	1.3e-12	Jiantao Ma	FHS	30796027	Feb 22, 2019	hepatic fat	EFO_0010821	Discovery	Table 1	DNA methylation	hepatic fat	Age, Sex, Cell composition (reference based), Batch effects	Beta values	NA	Illumina HumanMethylation450	whole blood	1496	1	Adults	Both	European	30796027_Jiantao-Ma_hepatic_fat_discovery
cg19693031	chr1:145441552	1	145441552	TXNIP	Open sea	NA	NA	2e-11	Ma J	FHS, RS, CARDIA, MESA	30936141	2020-05-22	Hepatic Fat	EFO_0006506, EFO_0008421	Meta-analysis model 1	Table 1	DNA methylation	Hepatic Fat	Age, sex	Beta Values	Hounsfield units	Illumina HumanMethylation450	Whole blood	3400	4	Adults	Both	European	30936141_Ma-J_hepatic_fat_meta-analysis_model_1
cg19693031	chr1:145441552	1	145441552	TXNIP	Open sea	NA	NA	4.3e-11	Ma J	FHS, RS, CARDIA, MESA	30936141	2020-05-22	Hepatic Fat	EFO_0006506, EFO_0008421	Meta-analysis model 2	Table 1	DNA methylation	Hepatic Fat	Age, sex	Beta Values	Hounsfield units	Illumina HumanMethylation450	Whole blood	3400	4	Adults	Both	European	30936141_Ma-J_hepatic_fat_meta-analysis_model_2
cg19693031	chr1:145441552	1	145441552	TXNIP	Open sea	-0.65	NA	2.7e-21	Cardona A	EPIC-Norfolk	31506343	2019-09-10	Type II diabetes	EFO_0001360	Discovery	Table 2	Type II diabetes	DNA methylation	Age, sex, cell composition (reference based), batch effects	NA	Beta Values	Illumina HumanMethylation450	Whole blood	1264	1	Adults	Both	European	31506343_Cardona-A_type_ii_diabetes_discovery
cg19693031	chr1:145441552	1	145441552	TXNIP	Open sea	-0.026	0.0027	1.6e-21	Cardona A	FHS	31506343	2019-09-10	Type II diabetes	EFO_0001360	Replication in Europeans	Table 3	DNA methylation	Type II diabetes	Age, sex, cell composition (reference based), batch effects, body mass index	Beta Values	NA	Illumina HumanMethylation450	Whole blood	2607	1	Adults	Both	European	31506343_Cardona-A_type_ii_diabetes_replication_in_europeans
cg19693031	chr1:145441552	1	145441552	TXNIP	Open sea	-0.386	NA	1.2e-14	Cardona A	LOLIPOP	31506343	2019-09-10	Type II diabetes	EFO_0001360	Replication in Indians	Table 3	Type II diabetes	DNA methylation	Cell composition (reference based), batch effects	NA	Beta Values	Illumina HumanMethylation450	Whole blood	2664	1	Adults	Both	South Asian	31506343_Cardona-A_type_ii_diabetes_replication_in_indians
cg19693031	chr1:145441552	1	145441552	TXNIP	Open sea	NA	NA	5.8e-16	Albao D.	NA	31691802	2019-12-15	Type II diabetes mellitus	EFO_0001360	Linear regression	Table 3	DNA methylation	Type II diabetes mellitus	Age, sex	M Values	NA	Illumina HumanMethylationEPIC	Whole Blood	365	2	Adults	Both	South Asian	31691802_Albao-D._type_ii_diabetes_mellitus_linear_regression
cg19693031	chr1:145441552	1	145441552	TXNIP	Open sea	NA	NA	1.3e-14	Dugue P-A	Melbourne Collaborative Cohort Study	31789449	2019-11-04	Alcohol consumption	EFO_0004329, EFO_0007878	Lifetime consumption discovery	Supplementary Table 3	Alcohol consumption	DNA methylation	age, sex, smoking, body mass index country of birth, sample type, cell composition (reference based), batch effects	g/day	M Values	Illumina HumanMethylation450	Whole blood	5606	1	Adults	Both	Unclear	31789449_Dugue-P-A_alcohol_consumption_lifetime_consumption_discovery
cg19693031	chr1:145441552	1	145441552	TXNIP	Open sea	NA	NA	5.2e-19	Dugue P-A	Melbourne Collaborative Cohort Study	31789449	2019-11-04	Alcohol consumption	EFO_0004329, EFO_0007878	Previous decade consumption discovery	Supplementary Table 3	Alcohol consumption	DNA methylation	age, sex, smoking, body mass index country of birth, sample type, cell composition (reference based), batch effects	g/day	M Values	Illumina HumanMethylation450	Whole blood	5606	1	Adults	Both	Unclear	31789449_Dugue-P-A_alcohol_consumption_previous_decade_consumption_discovery
cg19693031	chr1:145441552	1	145441552	TXNIP	Open sea	NA	NA	1.4e-21	Dugue P-A	Melbourne Collaborative Cohort Study	31789449	2019-11-04	Alcohol consumption	EFO_0004329, EFO_0007878	Previous week consumption discovery	Supplementary Table 3	Alcohol consumption	DNA methylation	age, sex, smoking, body mass index country of birth, sample type, cell composition (reference based), batch effects	g/day	M Values	Illumina HumanMethylation450	Whole blood	5606	1	Adults	Both	Unclear	31789449_Dugue-P-A_alcohol_consumption_previous_week_consumption_discovery
cg19693031	chr1:145441552	1	145441552	TXNIP	Open sea	-0.057	0.01	4.1e-09	Justice AE	ARIC study	32901515	2020-09-09	waist circumference	NA	discovery	Table 1	waist circumference	DNA methylation	Age, Sex, Smoking, Cell composition (reference based), Body mass index, Education	NA	Beta values	Illumina HumanMethylation450	Whole blood	2684	1	Adults	Both	African, Other	32901515_Justice-AE_waist_circumference_discovery
cg19693031	chr1:145441552	1	145441552	TXNIP	Open sea	-0.084	0.012	1.7e-11	Justice AE	ARIC study	32901515	2020-09-09	waist circumference-to-height	NA	discovery	Table 1	waist circumference-to-height	DNA methylation	Age, Sex, Smoking, Cell composition (reference based), Body mass index, Education	cm	Beta values	Illumina HumanMethylation450	Whole blood	2684	1	Adults	Both	African, Other	32901515_Justice-AE_waist_circumference-to-height_discovery
cg19693031	chr1:145441552	1	145441552	TXNIP	Open sea	-0.15	0.019	3.5e-15	Justice AE	ARIC study	32901515	2020-09-09	waist circumference-to-hip ratio	NA	discovery	Table 1	waist circumference-to-hip ratio	DNA methylation	Age, Sex, Smoking, Cell composition (reference based), Body mass index, Education	cm	Beta values	Illumina HumanMethylation450	Whole blood	2684	1	Adults	Both	African, Other	32901515_Justice-AE_waist_circumference-to-hip_ratio_discovery
cg19693031	chr1:145441552	1	145441552	TXNIP	Open sea	0.16	0.028	4.9e-09	Gomez-Alonso MDC	KORA F4	33413638	2021-01-07	IDL.FC_pct	NA	Meta-analysis	Table S2	DNA methylation	IDL.FC_pct	Age, sex, smoking, body mass index, CRP, HbA1c, alcohol consumption, lipid-lowering drugs, hypertension, history of myocardial infarction, level of physical activity, cell composition (reference based)	Beta Values	%	Illumina HumanMethylation450	Whole blood	5414	4	Adults	Both	European	33413638_Gomez-Alonso-MDC_idl_fc_pct_meta-analysis
cg19693031	chr1:145441552	1	145441552	TXNIP	Open sea	-0.72	0.1	2.9e-12	Gomez-Alonso MDC	KORA F4	33413638	2021-01-07	IDL.TG_pct	NA	Meta-analysis	Table S2	DNA methylation	IDL.TG_pct	Age, sex, smoking, body mass index, CRP, HbA1c, alcohol consumption, lipid-lowering drugs, hypertension, history of myocardial infarction, level of physical activity, cell composition (reference based)	Beta Values	%	Illumina HumanMethylation450	Whole blood	5414	4	Adults	Both	European	33413638_Gomez-Alonso-MDC_idl_tg_pct_meta-analysis
cg19693031	chr1:145441552	1	145441552	TXNIP	Open sea	-0.54	0.095	1.3e-08	Gomez-Alonso MDC	KORA F4	33413638	2021-01-07	Ile	EFO_0009793	Meta-analysis	Table S2	DNA methylation	Ile	Age, sex, smoking, body mass index, CRP, HbA1c, alcohol consumption, lipid-lowering drugs, hypertension, history of myocardial infarction, level of physical activity, cell composition (reference based)	Beta Values	mmol/L	Illumina HumanMethylation450	Whole blood	5414	4	Adults	Both	European	33413638_Gomez-Alonso-MDC_ile_meta-analysis
cg19693031	chr1:145441552	1	145441552	TXNIP	Open sea	-4.2	0.61	8.7e-12	Gomez-Alonso MDC	KORA F4	33413638	2021-01-07	L-VLDL-C	NA	Meta-analysis	Table S2	DNA methylation	L-VLDL-C	Age, sex, smoking, body mass index, CRP, HbA1c, alcohol consumption, lipid-lowering drugs, hypertension, history of myocardial infarction, level of physical activity, cell composition (reference based)	Beta Values	mmol/L	Illumina HumanMethylation450	Whole blood	5414	4	Adults	Both	European	33413638_Gomez-Alonso-MDC_l-vldl-c_meta-analysis
cg19693031	chr1:145441552	1	145441552	TXNIP	Open sea	-5	0.66	5.1e-14	Gomez-Alonso MDC	KORA F4	33413638	2021-01-07	L-VLDL-FC	NA	Meta-analysis	Table S2	DNA methylation	L-VLDL-FC	Age, sex, smoking, body mass index, CRP, HbA1c, alcohol consumption, lipid-lowering drugs, hypertension, history of myocardial infarction, level of physical activity, cell composition (reference based)	Beta Values	mmol/L	Illumina HumanMethylation450	Whole blood	5414	4	Adults	Both	European	33413638_Gomez-Alonso-MDC_l-vldl-fc_meta-analysis
cg19693031	chr1:145441552	1	145441552	TXNIP	Open sea	-3.9	0.49	5.2e-15	Gomez-Alonso MDC	KORA F4	33413638	2021-01-07	L-VLDL-L	NA	Meta-analysis	Table S2	DNA methylation	L-VLDL-L	Age, sex, smoking, body mass index, CRP, HbA1c, alcohol consumption, lipid-lowering drugs, hypertension, history of myocardial infarction, level of physical activity, cell composition (reference based)	Beta Values	mmol/L	Illumina HumanMethylation450	Whole blood	5414	4	Adults	Both	European	33413638_Gomez-Alonso-MDC_l-vldl-l_meta-analysis
cg19693031	chr1:145441552	1	145441552	TXNIP	Open sea	-3.9	0.5	6e-15	Gomez-Alonso MDC	KORA F4	33413638	2021-01-07	L-VLDL-P	NA	Meta-analysis	Table S2	DNA methylation	L-VLDL-P	Age, sex, smoking, body mass index, CRP, HbA1c, alcohol consumption, lipid-lowering drugs, hypertension, history of myocardial infarction, level of physical activity, cell composition (reference based)	Beta Values	mol/L	Illumina HumanMethylation450	Whole blood	5414	4	Adults	Both	European	33413638_Gomez-Alonso-MDC_l-vldl-p_meta-analysis
cg19693031	chr1:145441552	1	145441552	TXNIP	Open sea	-4.1	0.55	2.6e-13	Gomez-Alonso MDC	KORA F4	33413638	2021-01-07	L-VLDL-PL	NA	Meta-analysis	Table S2	DNA methylation	L-VLDL-PL	Age, sex, smoking, body mass index, CRP, HbA1c, alcohol consumption, lipid-lowering drugs, hypertension, history of myocardial infarction, level of physical activity, cell composition (reference based)	Beta Values	mmol/L	Illumina HumanMethylation450	Whole blood	5414	4	Adults	Both	European	33413638_Gomez-Alonso-MDC_l-vldl-pl_meta-analysis
cg19693031	chr1:145441552	1	145441552	TXNIP	Open sea	-4.3	0.59	2.3e-13	Gomez-Alonso MDC	KORA F4	33413638	2021-01-07	L-VLDL-TG	NA	Meta-analysis	Table S2	DNA methylation	L-VLDL-TG	Age, sex, smoking, body mass index, CRP, HbA1c, alcohol consumption, lipid-lowering drugs, hypertension, history of myocardial infarction, level of physical activity, cell composition (reference based)	Beta Values	mmol/L	Illumina HumanMethylation450	Whole blood	5414	4	Adults	Both	European	33413638_Gomez-Alonso-MDC_l-vldl-tg_meta-analysis
cg19693031	chr1:145441552	1	145441552	TXNIP	Open sea	-1.9	0.32	2.4e-09	Gomez-Alonso MDC	KORA F4	33413638	2021-01-07	M-VLDL-FC	NA	Meta-analysis	Table S2	DNA methylation	M-VLDL-FC	Age, sex, smoking, body mass index, CRP, HbA1c, alcohol consumption, lipid-lowering drugs, hypertension, history of myocardial infarction, level of physical activity, cell composition (reference based)	Beta Values	mmol/L	Illumina HumanMethylation450	Whole blood	5414	4	Adults	Both	European	33413638_Gomez-Alonso-MDC_m-vldl-fc_meta-analysis
cg19693031	chr1:145441552	1	145441552	TXNIP	Open sea	-2.2	0.37	3.1e-09	Gomez-Alonso MDC	KORA F4	33413638	2021-01-07	M-VLDL-TG	NA	Meta-analysis	Table S2	DNA methylation	M-VLDL-TG	Age, sex, smoking, body mass index, CRP, HbA1c, alcohol consumption, lipid-lowering drugs, hypertension, history of myocardial infarction, level of physical activity, cell composition (reference based)	Beta Values	mmol/L	Illumina HumanMethylation450	Whole blood	5414	4	Adults	Both	European	33413638_Gomez-Alonso-MDC_m-vldl-tg_meta-analysis
cg19693031	chr1:145441552	1	145441552	TXNIP	Open sea	-0.32	0.042	6.5e-14	Gomez-Alonso MDC	KORA F4	33413638	2021-01-07	MUFAtoFA	NA	Meta-analysis	Table S2	DNA methylation	MUFAtoFA	Age, sex, smoking, body mass index, CRP, HbA1c, alcohol consumption, lipid-lowering drugs, hypertension, history of myocardial infarction, level of physical activity, cell composition (reference based)	Beta Values	%	Illumina HumanMethylation450	Whole blood	5414	4	Adults	Both	European	33413638_Gomez-Alonso-MDC_mufatofa_meta-analysis
cg19693031	chr1:145441552	1	145441552	TXNIP	Open sea	0.29	0.05	5.4e-09	Gomez-Alonso MDC	KORA F4	33413638	2021-01-07	PUFAtoFA	NA	Meta-analysis	Table S2	DNA methylation	PUFAtoFA	Age, sex, smoking, body mass index, CRP, HbA1c, alcohol consumption, lipid-lowering drugs, hypertension, history of myocardial infarction, level of physical activity, cell composition (reference based)	Beta Values	%	Illumina HumanMethylation450	Whole blood	5414	4	Adults	Both	European	33413638_Gomez-Alonso-MDC_pufatofa_meta-analysis
cg19693031	chr1:145441552	1	145441552	TXNIP	Open sea	-0.8	0.12	4.1e-12	Gomez-Alonso MDC	KORA F4	33413638	2021-01-07	S-HDL-TG	NA	Meta-analysis	Table S2	DNA methylation	S-HDL-TG	Age, sex, smoking, body mass index, CRP, HbA1c, alcohol consumption, lipid-lowering drugs, hypertension, history of myocardial infarction, level of physical activity, cell composition (reference based)	Beta Values	mmol/L	Illumina HumanMethylation450	Whole blood	5414	4	Adults	Both	European	33413638_Gomez-Alonso-MDC_s-hdl-tg_meta-analysis
cg19693031	chr1:145441552	1	145441552	TXNIP	Open sea	-0.76	0.11	1.5e-12	Gomez-Alonso MDC	KORA F4	33413638	2021-01-07	S-LDL-TG_pct	NA	Meta-analysis	Table S2	DNA methylation	S-LDL-TG_pct	Age, sex, smoking, body mass index, CRP, HbA1c, alcohol consumption, lipid-lowering drugs, hypertension, history of myocardial infarction, level of physical activity, cell composition (reference based)	Beta Values	%	Illumina HumanMethylation450	Whole blood	5414	4	Adults	Both	European	33413638_Gomez-Alonso-MDC_s-ldl-tg_pct_meta-analysis
cg19693031	chr1:145441552	1	145441552	TXNIP	Open sea	0.45	0.056	1e-15	Gomez-Alonso MDC	KORA F4	33413638	2021-01-07	S-VLDL-C_pct	NA	Meta-analysis	Table S2	DNA methylation	S-VLDL-C_pct	Age, sex, smoking, body mass index, CRP, HbA1c, alcohol consumption, lipid-lowering drugs, hypertension, history of myocardial infarction, level of physical activity, cell composition (reference based)	Beta Values	%	Illumina HumanMethylation450	Whole blood	5414	4	Adults	Both	European	33413638_Gomez-Alonso-MDC_s-vldl-c_pct_meta-analysis
cg19693031	chr1:145441552	1	145441552	TXNIP	Open sea	0.65	0.079	1.9e-16	Gomez-Alonso MDC	KORA F4	33413638	2021-01-07	S-VLDL-CE_pct	NA	Meta-analysis	Table S2	DNA methylation	S-VLDL-CE_pct	Age, sex, smoking, body mass index, CRP, HbA1c, alcohol consumption, lipid-lowering drugs, hypertension, history of myocardial infarction, level of physical activity, cell composition (reference based)	Beta Values	%	Illumina HumanMethylation450	Whole blood	5414	4	Adults	Both	European	33413638_Gomez-Alonso-MDC_s-vldl-ce_pct_meta-analysis
cg19693031	chr1:145441552	1	145441552	TXNIP	Open sea	-1.5	0.23	2.3e-10	Gomez-Alonso MDC	KORA F4	33413638	2021-01-07	Serum-TG	EFO_0004530	Meta-analysis	Table S2	DNA methylation	Serum-TG	Age, sex, smoking, body mass index, CRP, HbA1c, alcohol consumption, lipid-lowering drugs, hypertension, history of myocardial infarction, level of physical activity, cell composition (reference based)	Beta Values	mmol/L	Illumina HumanMethylation450	Whole blood	5414	4	Adults	Both	European	33413638_Gomez-Alonso-MDC_serum-tg_meta-analysis
cg19693031	chr1:145441552	1	145441552	TXNIP	Open sea	0.12	0.021	2.2e-09	Gomez-Alonso MDC	KORA F4	33413638	2021-01-07	UnSat	NA	Meta-analysis	Table S2	DNA methylation	UnSat	Age, sex, smoking, body mass index, CRP, HbA1c, alcohol consumption, lipid-lowering drugs, hypertension, history of myocardial infarction, level of physical activity, cell composition (reference based)	Beta Values	NA	Illumina HumanMethylation450	Whole blood	5414	4	Adults	Both	European	33413638_Gomez-Alonso-MDC_unsat_meta-analysis
cg19693031	chr1:145441552	1	145441552	TXNIP	Open sea	-0.11	0.013	8.5e-17	Gomez-Alonso MDC	KORA F4	33413638	2021-01-07	VLDL-D	EFO_0008594	Meta-analysis	Table S2	DNA methylation	VLDL-D	Age, sex, smoking, body mass index, CRP, HbA1c, alcohol consumption, lipid-lowering drugs, hypertension, history of myocardial infarction, level of physical activity, cell composition (reference based)	Beta Values	nm	Illumina HumanMethylation450	Whole blood	5414	4	Adults	Both	European	33413638_Gomez-Alonso-MDC_vldl-d_meta-analysis
cg19693031	chr1:145441552	1	145441552	TXNIP	Open sea	-1.9	0.3	1.2e-10	Gomez-Alonso MDC	KORA F4	33413638	2021-01-07	VLDL-TG	NA	Meta-analysis	Table S2	DNA methylation	VLDL-TG	Age, sex, smoking, body mass index, CRP, HbA1c, alcohol consumption, lipid-lowering drugs, hypertension, history of myocardial infarction, level of physical activity, cell composition (reference based)	Beta Values	mmol/L	Illumina HumanMethylation450	Whole blood	5414	4	Adults	Both	European	33413638_Gomez-Alonso-MDC_vldl-tg_meta-analysis
cg19693031	chr1:145441552	1	145441552	TXNIP	Open sea	-1.1	0.19	2.1e-08	Gomez-Alonso MDC	KORA F4	33413638	2021-01-07	XS-VLDL-TG	NA	Meta-analysis	Table S2	DNA methylation	XS-VLDL-TG	Age, sex, smoking, body mass index, CRP, HbA1c, alcohol consumption, lipid-lowering drugs, hypertension, history of myocardial infarction, level of physical activity, cell composition (reference based)	Beta Values	mmol/L	Illumina HumanMethylation450	Whole blood	5414	4	Adults	Both	European	33413638_Gomez-Alonso-MDC_xs-vldl-tg_meta-analysis
cg19693031	chr1:145441552	1	145441552	TXNIP	Open sea	-0.78	0.094	2e-16	Gomez-Alonso MDC	KORA F4	33413638	2021-01-07	XS-VLDL-TG_pct	NA	Meta-analysis	Table S2	DNA methylation	XS-VLDL-TG_pct	Age, sex, smoking, body mass index, CRP, HbA1c, alcohol consumption, lipid-lowering drugs, hypertension, history of myocardial infarction, level of physical activity, cell composition (reference based)	Beta Values	%	Illumina HumanMethylation450	Whole blood	5414	4	Adults	Both	European	33413638_Gomez-Alonso-MDC_xs-vldl-tg_pct_meta-analysis
cg19693031	chr1:145441552	1	145441552	TXNIP	Open sea	-0.0036	0.0002	0	Mulder RH	ALSPAC,Generation R	33450751	2021-01-25	age	EFO_0000246	Model 1 with age as a fixed effect	http://epidelta.mrcieu.ac.uk/	DNA methylation	age	sex,gestational age,cohort,cell composition (reference based),batch effects	Beta Values	years	Illumina HumanMethylation450	Whole blood	2338	2	Children	Both	European	33450751_Mulder-RH_age_model_1_with_age_as_a_fixed_effect
cg19693031	chr1:145441552	1	145441552	TXNIP	Open sea	0.0024	NA	2.6e-24	Mulder RH	ALSPAC,Generation R	33450751	2021-01-25	age	EFO_0000246	Model 1 with age as a random effect	http://epidelta.mrcieu.ac.uk/	DNA methylation	age	sex,gestational age,cohort,cell composition (reference based),batch effects	Beta Values	years	Illumina HumanMethylation450	Whole blood	2338	2	Children	Both	European	33450751_Mulder-RH_age_model_1_with_age_as_a_random_effect
cg19693031	chr1:145441552	1	145441552	TXNIP	Open sea	0.012	0.0013	0	Mulder RH	ALSPAC,Generation R	33450751	2021-01-25	age	EFO_0000246	Model 2 at 6y with age as a fixed effect	http://epidelta.mrcieu.ac.uk/	DNA methylation	age	sex,gestational age,cohort,cell composition (reference based),batch effects	Beta Values	years	Illumina HumanMethylation450	Whole blood	2338	2	Children	Both	European	33450751_Mulder-RH_age_model_2_at_6y_with_age_as_a_fixed_effect
cg19693031	chr1:145441552	1	145441552	TXNIP	Open sea	-0.019	0.00259	8.8e-14	Juvinao-Quintero DL	ALSPAC, LBC1936, RSIII-1, RS-Bios	33622391	2021-02-23	Type 2 diabetes	EFO_0001360	meta-analysis	Table 2	DNA methylation	Type 2 diabetes	age, sex, batch effects, cell composition (reference based), smoking	Beta Values	NA	Illumina HumanMethylation450	Whole blood	3428	4	Adults	Both	European	33622391_Juvinao-Quintero-DL_type_2_diabetes_meta-analysis
cg21088460	chr19:18499786	19	18499786	GDF15	South shore	0.08759	0.00776	5.1e-23	Battram T	GEO	30602389	2020-09-15	Tissue	NA	EWAS Catalog re-analysis of GEO data. GEO accession ID is GSE124366. Tissue types are buccal epithelial cells and peripheral blood mononuclear cells	NA	DNA methylation	Tissue	Batch effects, cell composition (reference free)	Beta Values	NA	Illumina HumanMethylation450	Buccal cells and peripheral blood mononuclear cells	215	1	Children	Both	European	30602389_Battram-T_tissue_ewas_catalog_re-analysis_of_geo_data__geo_accession_id_is_gse124366__tissue_types_are_buccal_epithelial_cells_and_peripheral_blood_mononuclear_cells
cg25460262	chr19:18499688	19	18499688	GDF15	Island	-1.90464	0.11493	1.19e-28	Bonder MJ	NA	25282492	2014-10-04	Fetal vs adult liver	UBERON_0002107, GO_0048513	NA	Additional file 2	DNA methylation	Fetal vs adult liver	Sex, batch	M values	NA	Illumina HumanMethylation450	Liver	195	2	NA	NA	Unclear	25282492_fetal_vs_adult_liver
cg25460262	chr19:18499688	19	18499688	GDF15	Island	0.06572	0.00219	1.2e-74	Battram T	GEO	30602389	2020-09-15	Tissue	NA	EWAS Catalog re-analysis of GEO data. GEO accession ID is GSE124366. Tissue types are buccal epithelial cells and peripheral blood mononuclear cells	NA	DNA methylation	Tissue	Batch effects, cell composition (reference free)	Beta Values	NA	Illumina HumanMethylation450	Buccal cells and peripheral blood mononuclear cells	215	1	Children	Both	European	30602389_Battram-T_tissue_ewas_catalog_re-analysis_of_geo_data__geo_accession_id_is_gse124366__tissue_types_are_buccal_epithelial_cells_and_peripheral_blood_mononuclear_cells

## Sheet: Supplementary Table 5
Supplementary Table 5. CpG features selected for protein EpiScores trained in Generation Scotland for serum GDF15 (N=8,207) and NT-pro-BNP (N=8,002) levels.
Weights are provided for EpiScores trained using 760,838 probes available on the EPIC array, in addition to scores trained on a subset of 390,461 of these probes that are available on the 450K array.
There are four EpiScores in total: GDF15 EPIC (793 CpGs), NT-pro-BNP EPIC (359 CpGs), GDF15 450K (462 CpGs) and NT-pro-BNP 450K (383 CpGs).
Predictor	CpG	Coefficient	Array
GDF15	cg27113548	-0.00483305	450k
GDF15	cg18482098	1.41425e-05	450k
GDF15	cg24145109	0.0135396	450k
GDF15	cg11651535	0.00418496	450k
GDF15	cg22490254	0.00891729	450k
GDF15	cg22123877	-0.00140595	450k
GDF15	cg08260052	-0.00661869	450k
GDF15	cg25511237	0.00168987	450k
GDF15	cg04440717	-0.00256244	450k
GDF15	cg24704287	-0.0202441	450k
GDF15	cg04019636	-0.00108202	450k
GDF15	cg22686124	0.000110859	450k
GDF15	cg05575921	-0.0912935	450k
GDF15	cg15780870	-0.000409208	450k
GDF15	cg08655148	-0.00121767	450k
GDF15	cg25330361	-0.00121194	450k
GDF15	cg25675027	-0.0013521	450k
GDF15	cg22726760	0.00150412	450k
GDF15	cg05732530	0.00474647	450k
GDF15	cg21205031	0.00150483	450k
GDF15	cg14333779	0.00472828	450k
GDF15	cg18146737	-0.00367785	450k
GDF15	cg12866999	-0.00200982	450k
GDF15	cg27227742	-0.000130684	450k
GDF15	cg12093775	-0.00227784	450k
GDF15	cg12561474	0.00875238	450k
GDF15	cg10966580	-0.00105134	450k
GDF15	cg07496106	0.0014357	450k
GDF15	cg07286085	0.00415113	450k
GDF15	cg02835038	0.00286681	450k
GDF15	cg04586722	-0.00113204	450k
GDF15	cg03978375	0.000260109	450k
GDF15	cg24338091	-0.000390615	450k
GDF15	cg20552263	0.00148836	450k
GDF15	cg02059391	0.00190716	450k
GDF15	cg14551643	-0.00203021	450k
GDF15	cg13736263	-0.00516601	450k
GDF15	cg14911690	0.0120969	450k
GDF15	cg09781304	-0.00407782	450k
GDF15	cg06785302	0.00632829	450k
GDF15	cg18247172	0.00366599	450k
GDF15	cg10980495	-0.00358083	450k
GDF15	cg02634272	0.0036644	450k
GDF15	cg18316974	-0.0117375	450k
GDF15	cg22930312	-0.00267155	450k
GDF15	cg14036923	0.000757596	450k
GDF15	cg04116545	-5.06836e-06	450k
GDF15	cg14121747	-0.00516422	450k
GDF15	cg04547220	0.014001	450k
GDF15	cg14471895	0.00166738	450k
GDF15	cg24420089	0.000986893	450k
GDF15	cg24583646	0.00278583	450k
GDF15	cg24430034	0.0146257	450k
GDF15	cg07955995	0.00227059	450k
GDF15	cg11792470	0.00343317	450k
GDF15	cg24922631	-0.00264269	450k
GDF15	cg25726425	-0.00107051	450k
GDF15	cg14783283	0.00117574	450k
GDF15	cg11901695	-0.00975091	450k
GDF15	cg14847688	0.00545071	450k
GDF15	cg09127448	0.00361636	450k
GDF15	cg04022063	0.00865491	450k
GDF15	cg26839252	-0.000344996	450k
GDF15	cg06797330	-0.00499197	450k
GDF15	cg23983340	0.000993977	450k
GDF15	cg07833852	-0.00510512	450k
GDF15	cg09018739	0.00416418	450k
GDF15	cg19602485	-0.00162327	450k
GDF15	cg24085606	-0.00364219	450k
GDF15	cg19267205	0.00192541	450k
GDF15	cg09787311	0.0018382	450k
GDF15	cg02961397	-0.00250501	450k
GDF15	cg17840178	-0.0122188	450k
GDF15	cg22868111	-0.00303906	450k
GDF15	cg00349413	0.00587899	450k
GDF15	cg05784193	-0.00140724	450k
GDF15	cg00061039	-0.0012907	450k
GDF15	cg04055835	-0.000810752	450k
GDF15	cg19789466	0.00907537	450k
GDF15	cg08972170	0.00686974	450k
GDF15	cg01425188	0.00722325	450k
GDF15	cg15683940	-0.000874115	450k
GDF15	cg13430189	0.00500591	450k
GDF15	cg05887869	0.000692162	450k
GDF15	cg17992670	0.00541185	450k
GDF15	cg09915099	0.00292395	450k
GDF15	cg18754985	-0.000453801	450k
GDF15	cg13546911	0.00121187	450k
GDF15	cg19006947	-0.00111563	450k
GDF15	cg23480021	0.000381404	450k
GDF15	cg21403761	0.00191393	450k
GDF15	cg18134731	0.00167211	450k
GDF15	cg25124030	-8.435e-05	450k
GDF15	cg19384448	0.00041044	450k
GDF15	cg12671090	-0.000215095	450k
GDF15	cg18270760	-0.0103728	450k
GDF15	cg23510764	0.00291787	450k
GDF15	cg08934830	0.0012292	450k
GDF15	cg15540596	0.00274369	450k
GDF15	cg01954140	-0.00065115	450k
GDF15	cg09108191	0.00300122	450k
GDF15	cg04900882	0.00363844	450k
GDF15	cg26855280	-0.00488047	450k
GDF15	cg00515814	0.0102002	450k
GDF15	cg09083279	0.00492705	450k
GDF15	cg04905201	0.00649227	450k
GDF15	cg04521675	0.00199074	450k
GDF15	cg13699650	-0.00227126	450k
GDF15	cg19859270	-0.00556833	450k
GDF15	cg26891237	-0.00547132	450k
GDF15	cg18670168	-0.000672686	450k
GDF15	cg20512044	-0.00115784	450k
GDF15	cg22098556	0.00155693	450k
GDF15	cg19273683	0.000265575	450k
GDF15	cg07395378	0.0013939	450k
GDF15	cg04604420	-0.000858402	450k
GDF15	cg18909937	-0.000657272	450k
GDF15	cg00454274	0.000566265	450k
GDF15	cg19504301	0.00523412	450k
GDF15	cg15829826	0.00594824	450k
GDF15	cg08812802	-8.71855e-05	450k
GDF15	cg02151711	-0.00117296	450k
GDF15	cg27118035	0.0379084	450k
GDF15	cg14209346	-0.00292293	450k
GDF15	cg18353345	-0.00888417	450k
GDF15	cg14870271	0.00421606	450k
GDF15	cg00407820	0.000500619	450k
GDF15	cg21878599	-0.00324503	450k
GDF15	cg23845310	0.00156689	450k
GDF15	cg24742571	-0.00452369	450k
GDF15	cg27533013	0.000757897	450k
GDF15	cg02610360	0.00737582	450k
GDF15	cg05131266	0.00257956	450k
GDF15	cg11092416	0.00547687	450k
GDF15	cg13781819	0.00904442	450k
GDF15	cg21650243	-0.00164983	450k
GDF15	cg02042823	-0.00812865	450k
GDF15	cg09379935	0.00128131	450k
GDF15	cg11830605	0.000473117	450k
GDF15	cg16755922	0.0023793	450k
GDF15	cg26986989	-0.00384304	450k
GDF15	cg07517216	0.00178171	450k
GDF15	cg24859433	-0.012015	450k
GDF15	cg22971501	-0.000440392	450k
GDF15	cg18188916	-0.00142716	450k
GDF15	cg04329455	0.00213472	450k
GDF15	cg10386863	0.00553514	450k
GDF15	cg05046020	-0.00372803	450k
GDF15	cg14928764	0.00242144	450k
GDF15	cg07137277	-0.00249156	450k
GDF15	cg02068981	-0.00385718	450k
GDF15	cg25724310	0.00107351	450k
GDF15	cg06687091	0.000905354	450k
GDF15	cg15179595	-0.00180697	450k
GDF15	cg27574739	0.0043252	450k
GDF15	cg09040277	-0.00685792	450k
GDF15	cg23641108	0.0114863	450k
GDF15	cg12076915	-0.0172339	450k
GDF15	cg17818435	0.00426192	450k
GDF15	cg19122402	0.000612492	450k
GDF15	cg14165660	0.00446284	450k
GDF15	cg24248367	0.00294858	450k
GDF15	cg13049862	0.00812052	450k
GDF15	cg14324502	0.00307627	450k
GDF15	cg02443126	-0.00170734	450k
GDF15	cg23276524	-0.00230771	450k
GDF15	cg20251241	-0.00535307	450k
GDF15	cg18187198	-0.00210299	450k
GDF15	cg03437326	-0.00962239	450k
GDF15	cg12155969	0.00801477	450k
GDF15	cg12992827	-0.00983214	450k
GDF15	cg15116368	-0.00613086	450k
GDF15	cg00793795	0.00199458	450k
GDF15	cg22327312	-0.00381636	450k
GDF15	cg08479675	-7.30653e-05	450k
GDF15	cg07066163	-0.0125124	450k
GDF15	cg13399203	0.00730396	450k
GDF15	cg10187029	0.00606711	450k
GDF15	cg26320372	0.00154343	450k
GDF15	cg25095612	0.00323391	450k
GDF15	cg18621101	-0.00196718	450k
GDF15	cg19046189	0.00797271	450k
GDF15	cg01957786	-0.00430989	450k
GDF15	cg07660627	0.00915255	450k
GDF15	cg17129918	-0.00139031	450k
GDF15	cg03112033	0.00399835	450k
GDF15	cg05873496	0.00538399	450k
GDF15	cg05710060	0.00652818	450k
GDF15	cg18558143	-0.00120945	450k
GDF15	cg23104439	0.00486287	450k
GDF15	cg13488220	-0.00585159	450k
GDF15	cg03106207	0.0103596	450k
GDF15	cg01809148	0.00177966	450k
GDF15	cg26229307	-0.000209208	450k
GDF15	cg27547422	-0.00558033	450k
GDF15	cg06841832	-0.00363003	450k
GDF15	cg26724018	-0.00321282	450k
GDF15	cg00354381	-0.000759879	450k
GDF15	cg03146683	0.00390022	450k
GDF15	cg06407657	0.000591129	450k
GDF15	cg16985233	-0.00835735	450k
GDF15	cg09865955	-0.00250251	450k
GDF15	cg26570844	-0.00192718	450k
GDF15	cg00687674	0.00890433	450k
GDF15	cg15034009	-0.00635945	450k
GDF15	cg12306367	-0.00130134	450k
GDF15	cg13937986	-0.00177976	450k
GDF15	cg25460262	-0.154784	450k
GDF15	cg22790986	-0.0150713	450k
GDF15	cg22380007	-0.0030031	450k
GDF15	cg19850275	0.00954603	450k
GDF15	cg15123572	-0.00378226	450k
GDF15	cg21163617	0.00369764	450k
GDF15	cg17151604	-0.00542259	450k
GDF15	cg13707567	-0.00206923	450k
GDF15	cg25349820	0.000788504	450k
GDF15	cg08939275	-0.00258798	450k
GDF15	cg00522883	-0.00258898	450k
GDF15	cg07539802	-0.00428779	450k
GDF15	cg20739504	0.00038171	450k
GDF15	cg03963219	0.000805084	450k
GDF15	cg27456769	-0.00251349	450k
GDF15	cg25614701	-0.00707061	450k
GDF15	cg02835301	-0.00277584	450k
GDF15	cg19816290	0.000191928	450k
GDF15	cg20782805	-0.0102758	450k
GDF15	cg16055106	0.000218498	450k
GDF15	cg17021875	-0.000289654	450k
GDF15	cg11342670	0.000121843	450k
GDF15	cg23704703	-0.00251949	450k
GDF15	cg07614502	0.000943068	450k
GDF15	cg23044270	0.00615684	450k
GDF15	cg14312323	-0.00209443	450k
GDF15	cg13997469	-0.00157032	450k
GDF15	cg07711036	-0.00123423	450k
GDF15	cg25150021	-0.00295919	450k
GDF15	cg02849937	-0.0017587	450k
GDF15	cg20555040	0.00515545	450k
GDF15	cg17731209	0.00206371	450k
GDF15	cg08038054	0.0137222	450k
GDF15	cg20986280	0.00597438	450k
GDF15	cg06801384	0.00136942	450k
GDF15	cg07291417	-0.00158968	450k
GDF15	cg08842287	0.00217219	450k
GDF15	cg02609733	-0.00280532	450k
GDF15	cg04581571	0.0123878	450k
GDF15	cg06710464	0.00626065	450k
GDF15	cg17870945	0.0068494	450k
GDF15	cg11828820	0.000324078	450k
GDF15	cg04146259	-0.0177133	450k
GDF15	cg13820391	-0.0112062	450k
GDF15	cg09435090	-0.00175528	450k
GDF15	cg22982767	0.00243503	450k
GDF15	cg10784720	0.00196872	450k
GDF15	cg13401831	0.0155206	450k
GDF15	cg00404436	0.00200386	450k
GDF15	cg14770102	0.00139866	450k
GDF15	cg23512701	0.00452006	450k
GDF15	cg24393602	-0.00454994	450k
GDF15	cg01983105	0.00226468	450k
GDF15	cg00417304	-0.0159336	450k
GDF15	cg23526712	0.00317351	450k
GDF15	cg20988565	0.00331079	450k
GDF15	cg22906486	0.00162322	450k
GDF15	cg23900712	-0.00332181	450k
GDF15	cg13619623	0.00410207	450k
GDF15	cg03255783	-0.00310122	450k
GDF15	cg01351787	-0.00200227	450k
GDF15	cg05131623	0.000105208	450k
GDF15	cg16130600	-0.00441441	450k
GDF15	cg10420517	0.00592069	450k
GDF15	cg19693031	-0.0233036	450k
GDF15	cg09473763	-0.00501866	450k
GDF15	cg02184281	-0.00181	450k
GDF15	cg07605229	-0.00233449	450k
GDF15	cg03651877	-0.000429417	450k
GDF15	cg20577477	-0.0014817	450k
GDF15	cg05310309	-0.00735614	450k
GDF15	cg16610412	-0.0043226	450k
GDF15	cg21762680	0.0107743	450k
GDF15	cg04521512	-0.000527515	450k
GDF15	cg08884209	0.00664761	450k
GDF15	cg19910940	-0.00714135	450k
GDF15	cg27390627	-0.00324388	450k
GDF15	cg21088460	0.0904645	450k
GDF15	cg20621224	0.00313135	450k
GDF15	cg19824894	0.00280783	450k
GDF15	cg00986580	8.0332e-05	450k
GDF15	cg02062418	-0.00112482	450k
GDF15	cg26161997	0.00100043	450k
GDF15	cg21897970	-0.000592791	450k
GDF15	cg14294240	0.00231612	450k
GDF15	cg21091640	-0.00724822	450k
GDF15	cg25792999	-0.00150389	450k
GDF15	cg03084350	0.0139114	450k
GDF15	cg05331290	0.00717803	450k
GDF15	cg23657782	0.00108072	450k
GDF15	cg06142108	0.0030925	450k
GDF15	cg26925463	-0.00440605	450k
GDF15	cg00959259	-0.0117734	450k
GDF15	cg12197777	-6.41852e-05	450k
GDF15	cg02481950	0.0177847	450k
GDF15	cg19459791	0.0034209	450k
GDF15	cg15505276	0.00150139	450k
GDF15	cg16275903	8.55828e-06	450k
GDF15	cg05885484	0.00869116	450k
GDF15	cg02635829	-0.0038676	450k
GDF15	cg00548098	-0.00827419	450k
GDF15	cg16051114	0.0141329	450k
GDF15	cg06032919	-0.00208451	450k
GDF15	cg15083015	-0.00276123	450k
GDF15	cg23752548	-7.73538e-06	450k
GDF15	cg17602444	-0.0210456	450k
GDF15	cg20303075	0.00122911	450k
GDF15	cg00903371	0.0110004	450k
GDF15	cg09135866	0.00233281	450k
GDF15	cg09823288	-0.00621161	450k
GDF15	cg01485362	-0.000768543	450k
GDF15	cg27049094	0.0271971	450k
GDF15	cg01792592	-0.00514012	450k
GDF15	cg11401394	-0.00688663	450k
GDF15	cg23381885	0.000694023	450k
GDF15	cg08280341	-0.000382859	450k
GDF15	cg05421487	0.0104866	450k
GDF15	cg07504977	0.00555793	450k
GDF15	cg15858059	0.000713411	450k
GDF15	cg11815250	-0.000774251	450k
GDF15	cg06946797	-0.0398149	450k
GDF15	cg25653947	0.00353831	450k
GDF15	cg27257408	0.00158883	450k
GDF15	cg22260869	-0.00293933	450k
GDF15	cg14615491	0.00194072	450k
GDF15	cg27307975	-0.00609908	450k
GDF15	cg05808372	1.8576e-05	450k
GDF15	cg05720608	0.00193123	450k
GDF15	cg25337148	0.00029965	450k
GDF15	cg01455178	0.00776308	450k
GDF15	cg21681705	0.00199315	450k
GDF15	cg20676100	0.0013871	450k
GDF15	cg08036172	0.00217113	450k
GDF15	cg23926526	0.00175109	450k
GDF15	cg12137206	0.00517462	450k
GDF15	cg06894723	-0.00537366	450k
GDF15	cg00255799	0.00551419	450k
GDF15	cg00193947	-0.000337562	450k
GDF15	cg12631713	-0.00314009	450k
GDF15	cg17811658	0.0005911	450k
GDF15	cg24694018	-0.0172216	450k
GDF15	cg24296397	0.0104718	450k
GDF15	cg03201367	-0.000151177	450k
GDF15	cg14010159	0.00228971	450k
GDF15	cg24330386	-0.00143076	450k
GDF15	cg06588457	-0.00185901	450k
GDF15	cg22380161	0.0121417	450k
GDF15	cg21459583	0.00285085	450k
GDF15	cg12593411	0.000807075	450k
GDF15	cg07979357	-0.0010439	450k
GDF15	cg08198102	-0.001998	450k
GDF15	cg09449150	-9.22242e-05	450k
GDF15	cg08992172	-0.00544399	450k
GDF15	cg02361557	0.000772118	450k
GDF15	cg01706334	-0.000636079	450k
GDF15	cg24006547	0.000900506	450k
GDF15	cg13913407	0.00975129	450k
GDF15	cg09908372	-0.00438332	450k
GDF15	cg23748965	0.00461085	450k
GDF15	cg07103124	-0.00200363	450k
GDF15	cg12188416	0.000256284	450k
GDF15	cg06121808	-0.000942355	450k
GDF15	cg01627492	0.00835607	450k
GDF15	cg03227037	0.0099883	450k
GDF15	cg27031586	-0.00313704	450k
GDF15	cg26419265	-0.00685964	450k
GDF15	cg03636183	-0.0209175	450k
GDF15	cg17150772	-0.00162828	450k
GDF15	cg20945212	-0.00193755	450k
GDF15	cg05609160	0.00576103	450k
GDF15	cg06671614	0.000376611	450k
GDF15	cg15549126	0.000162896	450k
GDF15	cg17111087	0.000618841	450k
GDF15	cg04871538	-0.00437147	450k
GDF15	cg13439703	-0.00403839	450k
GDF15	cg10073698	-0.000468761	450k
GDF15	cg14772615	7.60508e-05	450k
GDF15	cg23669118	0.00675551	450k
GDF15	cg07380026	0.00438923	450k
GDF15	cg02144258	-0.000266901	450k
GDF15	cg07118985	-0.0160468	450k
GDF15	cg09044708	-0.000268109	450k
GDF15	cg03284392	0.000372094	450k
GDF15	cg03349819	0.00272961	450k
GDF15	cg06124295	-0.00469171	450k
GDF15	cg02505002	0.00124716	450k
GDF15	cg08595438	0.00168961	450k
GDF15	cg01219130	0.000699362	450k
GDF15	cg03190891	0.00562157	450k
GDF15	cg01177168	0.000960439	450k
GDF15	cg07720478	0.000950952	450k
GDF15	cg19845878	0.00324975	450k
GDF15	cg06500161	0.0324613	450k
GDF15	cg01287505	0.0103564	450k
GDF15	cg19864060	0.00634327	450k
GDF15	cg18394552	0.0251432	450k
GDF15	cg19982221	-0.00898029	450k
GDF15	cg02995710	-0.00383984	450k
GDF15	cg19468028	0.00337415	450k
GDF15	cg02650017	-0.0438762	450k
GDF15	cg11869499	0.00108315	450k
GDF15	cg06669056	0.00233349	450k
GDF15	cg25561904	0.00482379	450k
GDF15	cg08485565	-0.00378708	450k
GDF15	cg00474798	0.00311296	450k
GDF15	cg11159604	0.000344206	450k
GDF15	cg11556164	-0.00088393	450k
GDF15	cg17593342	0.00559655	450k
GDF15	cg13525276	0.00340848	450k
GDF15	cg14845982	-0.00280593	450k
GDF15	cg03546163	-0.00938139	450k
GDF15	cg00006884	0.00185904	450k
GDF15	cg19470832	0.00232319	450k
GDF15	cg12085265	-0.000462396	450k
GDF15	cg13279476	-0.0178532	450k
GDF15	cg03995631	0.00380122	450k
GDF15	cg25806190	-0.00601443	450k
GDF15	cg07266431	-0.00855079	450k
GDF15	cg18531779	0.00613718	450k
GDF15	cg20585830	-0.00845379	450k
GDF15	cg23957424	-0.00231944	450k
GDF15	cg08326861	-0.00138355	450k
GDF15	cg08439439	-0.00457446	450k
GDF15	cg17895254	0.00137693	450k
GDF15	cg05970116	-0.000808377	450k
GDF15	cg27107144	0.000383075	450k
GDF15	cg09349128	-0.00992171	450k
GDF15	cg06511330	0.0022772	450k
GDF15	cg12404858	0.00152867	450k
GDF15	cg22304262	-0.00164127	450k
GDF15	cg00417823	0.0268942	450k
GDF15	cg13662144	0.00570838	450k
GDF15	cg06628878	-0.0130521	450k
GDF15	cg14749678	-0.00374729	450k
GDF15	cg24049493	0.00741924	450k
GDF15	cg26065318	0.000563212	450k
GDF15	cg04356381	0.00161123	450k
GDF15	cg01343363	0.00192654	450k
GDF15	cg08276138	0.00398054	450k
GDF15	cg09417209	-0.00272917	450k
GDF15	cg03989451	-0.000873847	450k
GDF15	cg20624953	0.000444687	450k
GDF15	cg04685478	-0.000861	450k
GDF15	cg17270891	0.00578011	450k
GDF15	cg19408626	-0.00567525	450k
GDF15	cg16319192	0.00880117	450k
GDF15	cg05209917	-0.0034801	450k
GDF15	cg01413698	0.000995833	450k
GDF15	cg14890631	-0.00453935	450k
GDF15	cg08700284	-0.00535489	450k
GDF15	cg04354317	0.00308132	450k
GDF15	cg14919929	-0.00142442	450k
GDF15	cg14053727	-0.0154883	450k
GDF15	cg22548353	0.00148461	450k
GDF15	cg10211414	-0.0111206	450k
NT-proBNP	cg14473344	0.00304172	450k
NT-proBNP	cg03732020	0.00126984	450k
NT-proBNP	cg02504820	0.00864219	450k
NT-proBNP	cg05843340	-0.00279309	450k
NT-proBNP	cg21306988	0.0146368	450k
NT-proBNP	cg24625084	0.00193404	450k
NT-proBNP	cg00159243	-0.00276559	450k
NT-proBNP	cg01681367	-0.00248409	450k
NT-proBNP	cg19837259	-0.000144997	450k
NT-proBNP	cg06331595	0.00200821	450k
NT-proBNP	cg19420720	-0.0026437	450k
NT-proBNP	cg25730122	-0.00318419	450k
NT-proBNP	cg14686798	-0.00405197	450k
NT-proBNP	cg23923856	0.000658871	450k
NT-proBNP	cg15533809	0.000534206	450k
NT-proBNP	cg26551975	0.00405705	450k
NT-proBNP	cg23168425	0.00115839	450k
NT-proBNP	cg06058576	0.00289435	450k
NT-proBNP	cg25512518	-0.00247689	450k
NT-proBNP	cg12078775	-0.00201173	450k
NT-proBNP	cg26929925	-2.769e-05	450k
NT-proBNP	cg18456523	0.0112407	450k
NT-proBNP	cg16875032	0.0014522	450k
NT-proBNP	cg19592502	-0.00415816	450k
NT-proBNP	cg03622002	-0.00550084	450k
NT-proBNP	cg03440556	-0.000266662	450k
NT-proBNP	cg13216995	0.00289393	450k
NT-proBNP	cg07515422	-0.00289226	450k
NT-proBNP	cg10852876	-0.00463499	450k
NT-proBNP	cg04117688	0.00701051	450k
NT-proBNP	cg23261443	-0.00480162	450k
NT-proBNP	cg16201762	-0.00125733	450k
NT-proBNP	cg15013257	-0.000568987	450k
NT-proBNP	cg18408726	-0.00102642	450k
NT-proBNP	cg12748332	0.00606811	450k
NT-proBNP	cg12226095	0.000679649	450k
NT-proBNP	cg08584377	0.000496518	450k
NT-proBNP	cg02231404	-0.0173926	450k
NT-proBNP	cg14911690	0.00972163	450k
NT-proBNP	cg13639451	-0.00469615	450k
NT-proBNP	cg14672084	-0.00179104	450k
NT-proBNP	cg13191127	0.00467869	450k
NT-proBNP	cg06291428	0.00237726	450k
NT-proBNP	cg16865475	0.0100947	450k
NT-proBNP	cg10577937	0.00564517	450k
NT-proBNP	cg15548295	0.00638332	450k
NT-proBNP	cg05113927	-0.0142716	450k
NT-proBNP	cg01948202	-0.00690447	450k
NT-proBNP	cg22154024	0.00136525	450k
NT-proBNP	cg08427854	0.00130067	450k
NT-proBNP	cg25764534	-0.000724835	450k
NT-proBNP	cg22296756	-0.00208527	450k
NT-proBNP	cg22616126	0.00491785	450k
NT-proBNP	cg15564619	0.00483328	450k
NT-proBNP	cg24323341	-0.000149285	450k
NT-proBNP	cg15951870	-0.000760295	450k
NT-proBNP	cg08149865	-0.0139919	450k
NT-proBNP	cg18391978	0.00166341	450k
NT-proBNP	cg05796838	-0.00190384	450k
NT-proBNP	cg00711496	-0.009676	450k
NT-proBNP	cg27410165	0.000352797	450k
NT-proBNP	cg24776469	-0.000186546	450k
NT-proBNP	cg19267205	0.00768883	450k
NT-proBNP	cg11908711	-0.000250922	450k
NT-proBNP	cg15545878	0.00239616	450k
NT-proBNP	cg25611041	-0.00135953	450k
NT-proBNP	cg14314614	0.00283999	450k
NT-proBNP	cg02923553	-0.00392366	450k
NT-proBNP	cg24624520	-0.00187773	450k
NT-proBNP	cg26077811	-0.00749587	450k
NT-proBNP	cg00443645	0.00437994	450k
NT-proBNP	cg05991220	0.00535256	450k
NT-proBNP	cg26643128	-0.00242871	450k
NT-proBNP	cg21864959	0.0430611	450k
NT-proBNP	cg07540652	0.0121827	450k
NT-proBNP	cg25222252	-0.00345224	450k
NT-proBNP	cg23510764	0.00596204	450k
NT-proBNP	cg10199049	0.010143	450k
NT-proBNP	cg13410390	-0.00474863	450k
NT-proBNP	cg08024103	0.00281227	450k
NT-proBNP	cg03653504	-0.00405415	450k
NT-proBNP	cg06621452	0.000273997	450k
NT-proBNP	cg07219494	0.0193581	450k
NT-proBNP	cg13399773	0.00375275	450k
NT-proBNP	cg18090064	-0.00799548	450k
NT-proBNP	cg25853624	-0.000572668	450k
NT-proBNP	cg17940740	-0.00128588	450k
NT-proBNP	cg01324261	-0.00204201	450k
NT-proBNP	cg01388889	-0.0024605	450k
NT-proBNP	cg26709300	0.00975641	450k
NT-proBNP	cg02905828	-0.00435912	450k
NT-proBNP	cg06900571	0.00344035	450k
NT-proBNP	cg18068635	0.00695127	450k
NT-proBNP	cg07162551	0.00234959	450k
NT-proBNP	cg14037832	-0.004258	450k
NT-proBNP	cg13596787	-0.000951007	450k
NT-proBNP	cg01999908	0.00508768	450k
NT-proBNP	cg07850323	-0.0041061	450k
NT-proBNP	cg01687878	7.5668e-05	450k
NT-proBNP	cg19858413	-0.00757696	450k
NT-proBNP	cg18454510	0.00789082	450k
NT-proBNP	cg14275693	0.0072535	450k
NT-proBNP	cg17877449	-0.00502789	450k
NT-proBNP	cg08678044	-0.00434986	450k
NT-proBNP	cg03039218	-0.00149844	450k
NT-proBNP	cg14662210	0.0107308	450k
NT-proBNP	cg19575132	-0.00565204	450k
NT-proBNP	cg15401862	0.000811256	450k
NT-proBNP	cg01824466	0.00150713	450k
NT-proBNP	cg09853792	-0.0050906	450k
NT-proBNP	cg06817864	-0.0068065	450k
NT-proBNP	cg14405197	-0.00177549	450k
NT-proBNP	cg10767662	-0.00740072	450k
NT-proBNP	cg20121258	0.0021407	450k
NT-proBNP	cg20862309	-0.00728243	450k
NT-proBNP	cg22021975	8.42753e-05	450k
NT-proBNP	cg06043908	-0.00128586	450k
NT-proBNP	cg07828377	-0.00310514	450k
NT-proBNP	cg24859433	-0.00466256	450k
NT-proBNP	cg25967904	-0.00798621	450k
NT-proBNP	cg12277882	-0.000140749	450k
NT-proBNP	cg07528661	0.000310062	450k
NT-proBNP	cg00519208	0.0228415	450k
NT-proBNP	cg13353160	-0.00207721	450k
NT-proBNP	cg16658460	-0.00126317	450k
NT-proBNP	cg23768073	0.000456272	450k
NT-proBNP	cg22942384	0.00318572	450k
NT-proBNP	cg00013899	0.0211751	450k
NT-proBNP	cg07886398	-0.00431002	450k
NT-proBNP	cg27145388	0.00171826	450k
NT-proBNP	cg26376280	0.00435254	450k
NT-proBNP	cg14007156	0.00273315	450k
NT-proBNP	cg07568313	-0.00353243	450k
NT-proBNP	cg26475541	0.00297496	450k
NT-proBNP	cg00255732	-0.00028503	450k
NT-proBNP	cg20722088	-0.0084756	450k
NT-proBNP	cg26462130	-0.00867723	450k
NT-proBNP	cg11200414	-0.00568145	450k
NT-proBNP	cg04937416	0.00211245	450k
NT-proBNP	cg25907215	-0.000828394	450k
NT-proBNP	cg04682977	0.0248022	450k
NT-proBNP	cg27037013	0.00619926	450k
NT-proBNP	cg11863217	-0.000938557	450k
NT-proBNP	cg14777601	0.000888056	450k
NT-proBNP	cg21229536	-0.00104548	450k
NT-proBNP	cg02574952	0.00315378	450k
NT-proBNP	cg15747190	-0.000414371	450k
NT-proBNP	cg08884932	-0.000599293	450k
NT-proBNP	cg25762753	0.00257068	450k
NT-proBNP	cg01957786	-0.00102095	450k
NT-proBNP	cg09244489	0.00434892	450k
NT-proBNP	cg00347584	0.0117943	450k
NT-proBNP	cg20320575	0.00635088	450k
NT-proBNP	cg13798585	-0.00278603	450k
NT-proBNP	cg20255082	-0.00350013	450k
NT-proBNP	cg24970558	-0.00342648	450k
NT-proBNP	cg05259303	0.00536992	450k
NT-proBNP	cg05106191	-0.00218881	450k
NT-proBNP	cg16326073	-0.00245208	450k
NT-proBNP	cg15034009	-0.00327523	450k
NT-proBNP	cg17514528	-0.0259071	450k
NT-proBNP	cg09504131	0.010012	450k
NT-proBNP	cg16656232	0.00545414	450k
NT-proBNP	cg01489177	-0.000536306	450k
NT-proBNP	cg18834375	-0.00178842	450k
NT-proBNP	cg23287547	0.000955537	450k
NT-proBNP	cg11285496	-0.00261836	450k
NT-proBNP	cg03012289	0.00335441	450k
NT-proBNP	cg13620608	-0.000454043	450k
NT-proBNP	cg24952123	-0.00172094	450k
NT-proBNP	cg20557559	-0.00302894	450k
NT-proBNP	cg17944885	0.00988971	450k
NT-proBNP	cg06846895	0.00297966	450k
NT-proBNP	cg17786255	0.00215399	450k
NT-proBNP	cg15106744	-0.00359255	450k
NT-proBNP	cg26954751	0.00250528	450k
NT-proBNP	cg05876425	-0.0042009	450k
NT-proBNP	cg14782678	-0.00940751	450k
NT-proBNP	cg09130190	-0.000736359	450k
NT-proBNP	cg14266217	-0.00455313	450k
NT-proBNP	cg03439687	0.00434251	450k
NT-proBNP	cg15395971	-0.000183809	450k
NT-proBNP	cg08007395	-0.00584652	450k
NT-proBNP	cg22109708	-0.0137561	450k
NT-proBNP	cg26304744	0.000742467	450k
NT-proBNP	cg00167763	0.00706553	450k
NT-proBNP	cg27388703	0.000257933	450k
NT-proBNP	cg25504430	0.00689579	450k
NT-proBNP	cg14341014	0.00134996	450k
NT-proBNP	cg02056751	-0.00470054	450k
NT-proBNP	cg00506299	-0.00187797	450k
NT-proBNP	cg18163144	0.000945121	450k
NT-proBNP	cg13573244	-0.00868916	450k
NT-proBNP	cg22842860	0.00198957	450k
NT-proBNP	cg00994876	0.00327165	450k
NT-proBNP	cg20232503	-0.00595826	450k
NT-proBNP	cg01413354	0.00408628	450k
NT-proBNP	cg04837309	-0.00293781	450k
NT-proBNP	cg13950558	-0.00303597	450k
NT-proBNP	cg21075784	-0.00227391	450k
NT-proBNP	cg09573658	0.00276013	450k
NT-proBNP	cg22029587	0.00113493	450k
NT-proBNP	cg14790609	-0.00785162	450k
NT-proBNP	cg25191304	-0.0116352	450k
NT-proBNP	cg03223734	0.0020985	450k
NT-proBNP	cg12339029	0.00323462	450k
NT-proBNP	cg14926097	0.00269379	450k
NT-proBNP	cg00417304	-0.0134371	450k
NT-proBNP	cg26565099	-0.00247048	450k
NT-proBNP	cg10289744	-0.00157232	450k
NT-proBNP	cg04345751	-0.00149738	450k
NT-proBNP	cg27333706	0.0109431	450k
NT-proBNP	cg18013376	-0.00158628	450k
NT-proBNP	cg07068616	-0.00382648	450k
NT-proBNP	cg04955753	0.00372276	450k
NT-proBNP	cg08306955	-0.00335186	450k
NT-proBNP	ch.1.4283968F	-0.00302611	450k
NT-proBNP	cg19720377	-0.000975916	450k
NT-proBNP	cg08721491	0.00168721	450k
NT-proBNP	cg08743794	0.00935473	450k
NT-proBNP	cg00757033	-0.0433666	450k
NT-proBNP	cg10019018	-0.00274168	450k
NT-proBNP	cg02733994	-0.000170278	450k
NT-proBNP	cg25367304	-0.00189757	450k
NT-proBNP	cg27160241	0.0027117	450k
NT-proBNP	cg00014377	0.00277078	450k
NT-proBNP	cg18959169	0.00115016	450k
NT-proBNP	cg12356859	0.00093258	450k
NT-proBNP	cg04871173	-0.00788135	450k
NT-proBNP	cg09516696	-0.000799378	450k
NT-proBNP	cg23796713	-0.00360522	450k
NT-proBNP	cg10861599	-0.0045922	450k
NT-proBNP	cg24415793	0.00183212	450k
NT-proBNP	cg06933796	-0.0054011	450k
NT-proBNP	cg22873661	-0.000461172	450k
NT-proBNP	cg00481637	-0.00102772	450k
NT-proBNP	cg08290287	-0.0032607	450k
NT-proBNP	cg05341781	-0.000527291	450k
NT-proBNP	cg07021405	-0.000450331	450k
NT-proBNP	cg20198393	0.00447342	450k
NT-proBNP	cg04595021	-0.00141131	450k
NT-proBNP	cg21633669	0.00188444	450k
NT-proBNP	cg16542977	-0.0001652	450k
NT-proBNP	cg15114651	-0.0225181	450k
NT-proBNP	cg08736088	0.0110096	450k
NT-proBNP	cg22164921	0.00279163	450k
NT-proBNP	cg15505103	-0.000121852	450k
NT-proBNP	cg01269702	-0.00159658	450k
NT-proBNP	cg02446871	0.00287023	450k
NT-proBNP	cg20935553	-0.000680995	450k
NT-proBNP	cg00448560	-0.012957	450k
NT-proBNP	cg26091981	0.000891673	450k
NT-proBNP	cg21830122	-0.00378985	450k
NT-proBNP	cg02837456	-0.00520955	450k
NT-proBNP	cg13164343	0.00124789	450k
NT-proBNP	cg15367212	-0.00132112	450k
NT-proBNP	cg24302752	0.0024416	450k
NT-proBNP	cg24614770	0.00045719	450k
NT-proBNP	cg21194726	0.00182249	450k
NT-proBNP	cg16411857	-0.00945427	450k
NT-proBNP	cg19516279	-0.00136336	450k
NT-proBNP	cg17454920	-0.00489488	450k
NT-proBNP	cg22933549	0.00304631	450k
NT-proBNP	cg01930746	-0.00385922	450k
NT-proBNP	cg21250061	-0.00199933	450k
NT-proBNP	cg07391913	0.0132625	450k
NT-proBNP	cg00235313	0.00135117	450k
NT-proBNP	cg03653855	-0.0038772	450k
NT-proBNP	cg02213466	-0.00565986	450k
NT-proBNP	cg14474570	-0.00649518	450k
NT-proBNP	cg23648810	0.00977327	450k
NT-proBNP	cg16536330	-0.000169912	450k
NT-proBNP	cg26041593	-0.00493493	450k
NT-proBNP	cg02443473	0.0197698	450k
NT-proBNP	cg10562586	-0.000423963	450k
NT-proBNP	cg12142869	-0.00361623	450k
NT-proBNP	cg23854009	-0.00145431	450k
NT-proBNP	cg11564670	0.00127251	450k
NT-proBNP	cg05549685	0.00129429	450k
NT-proBNP	cg26788916	-0.000424354	450k
NT-proBNP	cg24296397	0.00751857	450k
NT-proBNP	cg05564266	0.00544501	450k
NT-proBNP	cg07568841	0.00619937	450k
NT-proBNP	cg08582028	0.000486664	450k
NT-proBNP	cg06936231	-0.00200131	450k
NT-proBNP	cg09297225	-0.000366819	450k
NT-proBNP	cg07040244	-0.0237763	450k
NT-proBNP	cg07706111	0.000716642	450k
NT-proBNP	cg05002602	-0.00341623	450k
NT-proBNP	cg12534390	-0.00509345	450k
NT-proBNP	cg01971407	-0.0032378	450k
NT-proBNP	ch.10.31370070F	0.000263644	450k
NT-proBNP	cg19275235	-0.00643007	450k
NT-proBNP	cg20219894	0.00319774	450k
NT-proBNP	cg12574576	0.000359101	450k
NT-proBNP	cg16330786	-0.000654514	450k
NT-proBNP	cg00380692	0.0119223	450k
NT-proBNP	cg14432143	0.00979285	450k
NT-proBNP	cg02855360	-0.0083821	450k
NT-proBNP	cg06792975	-0.00068359	450k
NT-proBNP	cg22495388	0.000914172	450k
NT-proBNP	cg24027109	0.00319968	450k
NT-proBNP	cg05478824	-0.00383304	450k
NT-proBNP	cg14438208	0.00101141	450k
NT-proBNP	cg12974599	-0.0237668	450k
NT-proBNP	cg22829164	0.0003763	450k
NT-proBNP	cg16557964	0.000529205	450k
NT-proBNP	cg05401839	0.00175321	450k
NT-proBNP	cg16797009	-0.000491352	450k
NT-proBNP	cg24562610	0.000721195	450k
NT-proBNP	cg14911520	0.00116449	450k
NT-proBNP	cg22543374	0.000158239	450k
NT-proBNP	cg18022921	-0.00951453	450k
NT-proBNP	cg13439703	-0.00425525	450k
NT-proBNP	cg22856949	-4.14622e-05	450k
NT-proBNP	cg13050104	-0.000798523	450k
NT-proBNP	cg08650132	-0.000195494	450k
NT-proBNP	cg17061862	0.00435962	450k
NT-proBNP	cg13353050	0.000306059	450k
NT-proBNP	cg11106836	0.000959057	450k
NT-proBNP	cg16417447	-0.000999297	450k
NT-proBNP	cg11225330	-0.00832215	450k
NT-proBNP	cg04936260	0.00074369	450k
NT-proBNP	ch.22.1008279F	0.00575976	450k
NT-proBNP	cg02873541	-0.00194661	450k
NT-proBNP	cg22264980	-0.00494853	450k
NT-proBNP	cg22797991	-0.00405107	450k
NT-proBNP	cg15256743	-0.000732245	450k
NT-proBNP	cg22243439	-0.00425885	450k
NT-proBNP	cg01536803	0.00223745	450k
NT-proBNP	cg07841232	0.00534218	450k
NT-proBNP	cg00325558	0.0104297	450k
NT-proBNP	cg03546163	-0.0343566	450k
NT-proBNP	cg10373607	0.0186194	450k
NT-proBNP	cg11669283	-0.000498029	450k
NT-proBNP	cg06770735	-0.00959898	450k
NT-proBNP	cg16277944	-0.000545932	450k
NT-proBNP	cg02883146	-0.00343711	450k
NT-proBNP	cg16373880	-0.000168631	450k
NT-proBNP	cg13621378	0.00445369	450k
NT-proBNP	cg24828155	0.00204667	450k
NT-proBNP	cg20193872	0.00178478	450k
NT-proBNP	cg18527764	-0.00608255	450k
NT-proBNP	cg26104591	-0.000124848	450k
NT-proBNP	cg11655390	-0.00275705	450k
NT-proBNP	cg25782375	-0.000503068	450k
NT-proBNP	cg12253828	-0.00324526	450k
NT-proBNP	cg06481431	-0.0015659	450k
NT-proBNP	cg00277384	-0.0287472	450k
NT-proBNP	cg16627489	-0.00301507	450k
NT-proBNP	cg20429277	0.000885688	450k
NT-proBNP	cg09141450	-0.000509935	450k
NT-proBNP	cg07745373	0.00197906	450k
NT-proBNP	cg01727419	0.00146809	450k
NT-proBNP	cg27593250	0.00214427	450k
NT-proBNP	cg22304262	-0.0109345	450k
NT-proBNP	cg17924243	0.00625808	450k
NT-proBNP	cg18264210	0.000513853	450k
NT-proBNP	cg25473910	0.00445315	450k
NT-proBNP	cg27050936	0.00022973	450k
NT-proBNP	cg07255841	-0.00154542	450k
NT-proBNP	cg05775627	0.00483005	450k
NT-proBNP	cg24697075	-0.00722472	450k
NT-proBNP	cg08370506	0.00738827	450k
NT-proBNP	cg14228177	0.00268906	450k
NT-proBNP	cg13217994	-0.00394627	450k
NT-proBNP	cg21843347	0.000497603	450k
NT-proBNP	cg21750589	-0.00116237	450k
NT-proBNP	cg09312895	0.00427982	450k
NT-proBNP	cg24704151	0.0127137	450k
NT-proBNP	cg00009871	-0.00084513	450k
NT-proBNP	cg03917803	0.00208636	450k
NT-proBNP	cg02307288	0.00252522	450k
NT-proBNP	cg26469982	-0.00148451	450k
NT-proBNP	cg00429513	0.000146839	450k
NT-proBNP	cg15871086	-0.00535942	450k
NT-proBNP	cg14120088	-0.00950475	450k
NT-proBNP	cg11115673	0.0022006	450k
NT-proBNP	cg14053727	-0.00178684	450k
NT-proBNP	cg23220915	-0.0135167	450k
NT-proBNP	cg13316191	-0.00142789	450k
NT-proBNP	cg27563529	-0.00715947	450k
NT-proBNP	cg25526475	0.00833859	450k
GDF15	cg27113548	-0.0027899	EPIC
GDF15	cg18482098	6.20845e-06	EPIC
GDF15	cg24145109	0.00786336	EPIC
GDF15	cg11651535	0.00358809	EPIC
GDF15	cg22490254	0.00612861	EPIC
GDF15	cg22123877	-0.00159188	EPIC
GDF15	cg08260052	-0.00462582	EPIC
GDF15	cg25511237	0.00441488	EPIC
GDF15	cg17379354	-0.00666913	EPIC
GDF15	cg04201675	0.00112337	EPIC
GDF15	cg24704287	-0.0222301	EPIC
GDF15	cg03277598	-9.95355e-05	EPIC
GDF15	cg06997381	0.000770539	EPIC
GDF15	cg05575921	-0.0896082	EPIC
GDF15	cg08655148	-0.000617202	EPIC
GDF15	cg23790345	-0.00048437	EPIC
GDF15	cg25330361	-0.000291121	EPIC
GDF15	cg23519930	-0.00123733	EPIC
GDF15	cg25675027	-2.06184e-05	EPIC
GDF15	cg22726760	6.96643e-05	EPIC
GDF15	cg27199172	0.00175988	EPIC
GDF15	cg05732530	0.00398217	EPIC
GDF15	cg21205031	0.00154501	EPIC
GDF15	cg13837562	0.000383411	EPIC
GDF15	cg18217172	0.000538153	EPIC
GDF15	cg14333779	0.00521448	EPIC
GDF15	cg21155461	0.000892213	EPIC
GDF15	cg18146737	-0.00931506	EPIC
GDF15	cg12866999	-0.00223832	EPIC
GDF15	cg12093775	-0.00555705	EPIC
GDF15	cg05401428	5.11376e-05	EPIC
GDF15	cg12561474	0.00786142	EPIC
GDF15	cg00253555	-0.00267387	EPIC
GDF15	cg07286085	0.00151937	EPIC
GDF15	cg02835038	0.0016492	EPIC
GDF15	cg26085805	-0.00241842	EPIC
GDF15	cg24993015	0.000827209	EPIC
GDF15	cg02838143	0.00152919	EPIC
GDF15	cg03978375	0.00137644	EPIC
GDF15	cg10832470	-0.0039192	EPIC
GDF15	cg25410950	0.00109692	EPIC
GDF15	cg20552263	0.00127974	EPIC
GDF15	cg02059391	0.00120984	EPIC
GDF15	cg25817419	0.00100408	EPIC
GDF15	cg05707170	0.000640059	EPIC
GDF15	cg14551643	-0.00184437	EPIC
GDF15	cg13736263	-0.00355678	EPIC
GDF15	cg14911690	0.0122625	EPIC
GDF15	cg09781304	-0.00121548	EPIC
GDF15	cg09446005	0.00114186	EPIC
GDF15	cg26970841	0.00193994	EPIC
GDF15	cg00888876	0.00384699	EPIC
GDF15	cg06785302	0.00832043	EPIC
GDF15	cg10980495	-0.000535033	EPIC
GDF15	cg02634272	0.00361194	EPIC
GDF15	cg18316974	-0.00811823	EPIC
GDF15	cg10107088	0.00209293	EPIC
GDF15	cg22930312	-0.00219156	EPIC
GDF15	cg14036923	0.00232141	EPIC
GDF15	cg05749577	0.0022565	EPIC
GDF15	cg07422888	-0.00766984	EPIC
GDF15	cg14121747	-0.00381566	EPIC
GDF15	cg04547220	0.0135694	EPIC
GDF15	cg14471895	0.00233012	EPIC
GDF15	cg24583646	0.00383362	EPIC
GDF15	cg14058670	0.0022305	EPIC
GDF15	cg22669717	0.000844042	EPIC
GDF15	cg06452354	0.00210478	EPIC
GDF15	cg24430034	0.0152259	EPIC
GDF15	cg07955995	0.00753195	EPIC
GDF15	cg06190677	0.00330892	EPIC
GDF15	cg14783283	0.000138119	EPIC
GDF15	cg07911463	0.00081536	EPIC
GDF15	cg03859732	0.000781285	EPIC
GDF15	cg11901695	-0.0093475	EPIC
GDF15	cg14847688	0.00536078	EPIC
GDF15	cg15702823	0.00422588	EPIC
GDF15	cg04022063	0.0133366	EPIC
GDF15	cg23555187	0.000856902	EPIC
GDF15	cg06797330	-0.00399235	EPIC
GDF15	cg06578786	0.00519936	EPIC
GDF15	cg02198192	0.0052915	EPIC
GDF15	cg08252165	-0.00118222	EPIC
GDF15	cg03152082	0.00117506	EPIC
GDF15	cg07833852	-0.00228049	EPIC
GDF15	cg10343196	-0.00386614	EPIC
GDF15	cg02961397	-0.0022087	EPIC
GDF15	cg17840178	-0.00914305	EPIC
GDF15	cg22868111	-0.00536254	EPIC
GDF15	cg00349413	0.00502168	EPIC
GDF15	cg05784193	-0.00332761	EPIC
GDF15	cg14779218	0.00658412	EPIC
GDF15	cg10912830	-0.0023416	EPIC
GDF15	cg17408993	0.00749587	EPIC
GDF15	cg23761075	0.0128466	EPIC
GDF15	cg19720714	0.0132043	EPIC
GDF15	cg27365602	-0.00427374	EPIC
GDF15	cg03651571	0.00201547	EPIC
GDF15	cg25365807	0.00621693	EPIC
GDF15	cg01425188	0.00232151	EPIC
GDF15	cg10990509	0.000412517	EPIC
GDF15	cg15683940	-0.00121594	EPIC
GDF15	cg13430189	0.00223146	EPIC
GDF15	cg27084952	-2.55062e-05	EPIC
GDF15	cg17992670	0.00734368	EPIC
GDF15	cg07088351	0.00283811	EPIC
GDF15	cg18754985	-0.000132064	EPIC
GDF15	cg22222502	-0.00462563	EPIC
GDF15	cg04585778	0.00498239	EPIC
GDF15	cg04210225	-0.00279839	EPIC
GDF15	cg19006947	-0.00182159	EPIC
GDF15	cg18002632	-0.0110626	EPIC
GDF15	cg24867820	-0.00775361	EPIC
GDF15	cg21403761	0.00412583	EPIC
GDF15	cg18134731	0.000471422	EPIC
GDF15	cg25124030	-0.00163755	EPIC
GDF15	cg00498323	0.00572923	EPIC
GDF15	cg02985115	-0.00137473	EPIC
GDF15	cg18270760	-0.00794798	EPIC
GDF15	cg23608915	0.0143664	EPIC
GDF15	cg19303716	-0.000919325	EPIC
GDF15	cg08934830	0.00277153	EPIC
GDF15	cg15540596	0.00176038	EPIC
GDF15	cg23830653	-0.00332639	EPIC
GDF15	cg16993186	0.0288868	EPIC
GDF15	cg06188006	-0.00370057	EPIC
GDF15	cg09108191	0.00362422	EPIC
GDF15	cg12712122	0.00481162	EPIC
GDF15	cg06486065	0.00319349	EPIC
GDF15	cg04373017	-0.00297809	EPIC
GDF15	cg05003957	-0.00140892	EPIC
GDF15	cg07232912	-0.00222807	EPIC
GDF15	cg14835009	-0.000517945	EPIC
GDF15	cg26855280	-0.00516328	EPIC
GDF15	cg00515814	0.00237722	EPIC
GDF15	cg01249670	-4.96479e-05	EPIC
GDF15	cg15043342	0.000643487	EPIC
GDF15	cg04905201	0.00127381	EPIC
GDF15	cg04521675	0.00073179	EPIC
GDF15	cg21043125	0.00875953	EPIC
GDF15	cg10484380	0.00203829	EPIC
GDF15	cg13699650	-0.00155394	EPIC
GDF15	cg03812035	0.000138096	EPIC
GDF15	cg26891237	-0.00632015	EPIC
GDF15	cg23180713	-0.00180016	EPIC
GDF15	cg02124081	-0.000273967	EPIC
GDF15	cg24853266	-0.000626634	EPIC
GDF15	cg27542277	0.00135832	EPIC
GDF15	cg04604420	-0.00155391	EPIC
GDF15	cg05685581	0.00894478	EPIC
GDF15	cg23039316	0.00117114	EPIC
GDF15	cg19504301	0.00280979	EPIC
GDF15	cg15829826	9.93223e-05	EPIC
GDF15	cg27344829	-0.000998165	EPIC
GDF15	cg08330629	0.00514129	EPIC
GDF15	cg02151711	-0.00036507	EPIC
GDF15	cg19922741	-0.00134273	EPIC
GDF15	cg27118035	0.0208583	EPIC
GDF15	cg01690037	-0.00445226	EPIC
GDF15	cg18006626	2.63973e-05	EPIC
GDF15	cg01434938	0.014642	EPIC
GDF15	cg05053955	-0.00392308	EPIC
GDF15	cg14209346	-0.00548847	EPIC
GDF15	cg03424727	0.00109233	EPIC
GDF15	cg15846636	-0.00507225	EPIC
GDF15	cg22718487	-0.0011605	EPIC
GDF15	cg18353345	-0.011005	EPIC
GDF15	cg02856218	-0.00252764	EPIC
GDF15	cg12174175	0.000101194	EPIC
GDF15	cg07151456	0.0033551	EPIC
GDF15	cg17945456	0.00239053	EPIC
GDF15	cg13834398	0.00666512	EPIC
GDF15	cg25920064	0.000337128	EPIC
GDF15	cg18073638	0.000228097	EPIC
GDF15	cg08270220	-0.00562455	EPIC
GDF15	cg22052467	0.00572154	EPIC
GDF15	cg24742571	-0.00103044	EPIC
GDF15	cg05460181	0.000735007	EPIC
GDF15	cg02610360	0.00216536	EPIC
GDF15	cg17969951	0.00709175	EPIC
GDF15	cg22846423	-0.00084938	EPIC
GDF15	cg04733367	-0.00845755	EPIC
GDF15	cg25410121	0.00661045	EPIC
GDF15	cg11092416	0.00244181	EPIC
GDF15	cg14294839	-0.00126391	EPIC
GDF15	cg22143002	-0.0172774	EPIC
GDF15	cg20919773	-0.00141916	EPIC
GDF15	cg23476216	-0.00582763	EPIC
GDF15	cg13781819	0.00688985	EPIC
GDF15	cg21650243	-0.000627513	EPIC
GDF15	cg20093940	0.000379621	EPIC
GDF15	cg02042823	-0.00732359	EPIC
GDF15	cg03721109	-0.0012372	EPIC
GDF15	cg20882303	-0.0033983	EPIC
GDF15	cg09379935	0.00424544	EPIC
GDF15	cg11670749	0.00138932	EPIC
GDF15	cg04705669	0.00574425	EPIC
GDF15	cg26986989	-0.00422462	EPIC
GDF15	cg26189637	-0.00154573	EPIC
GDF15	cg24859433	-0.00846306	EPIC
GDF15	cg25405939	0.000861737	EPIC
GDF15	cg19029712	0.00241595	EPIC
GDF15	cg10386863	0.00461938	EPIC
GDF15	cg06010536	0.00280137	EPIC
GDF15	cg26981180	0.000735234	EPIC
GDF15	cg06918740	0.00647833	EPIC
GDF15	cg05046020	-0.00518583	EPIC
GDF15	cg22626810	-1.0639e-05	EPIC
GDF15	cg03732617	0.0102861	EPIC
GDF15	cg04213565	0.00222788	EPIC
GDF15	cg07137277	-0.00591372	EPIC
GDF15	cg02068981	-0.00497065	EPIC
GDF15	cg22612275	-0.0059639	EPIC
GDF15	cg07689834	0.00104043	EPIC
GDF15	cg25724310	0.000162261	EPIC
GDF15	cg26241103	0.00942385	EPIC
GDF15	cg06687091	0.000527025	EPIC
GDF15	cg24696190	0.00154063	EPIC
GDF15	cg09469697	0.000180083	EPIC
GDF15	cg00312896	0.000150574	EPIC
GDF15	cg02043749	-0.00319204	EPIC
GDF15	cg14851122	0.00326341	EPIC
GDF15	cg27574739	0.00603027	EPIC
GDF15	cg14829117	0.00293214	EPIC
GDF15	cg22102617	0.00201481	EPIC
GDF15	cg12491496	-0.00453582	EPIC
GDF15	cg01817397	-0.00123632	EPIC
GDF15	cg00450003	0.000552977	EPIC
GDF15	cg17949643	-0.00977812	EPIC
GDF15	cg06802275	0.00592349	EPIC
GDF15	cg09040277	-0.00445816	EPIC
GDF15	cg01255059	-0.000314724	EPIC
GDF15	cg05229308	-0.00287759	EPIC
GDF15	cg26052018	0.00100101	EPIC
GDF15	cg27314352	0.000539682	EPIC
GDF15	cg25876934	-0.000825311	EPIC
GDF15	cg23045115	-0.00441755	EPIC
GDF15	cg23641108	0.00317549	EPIC
GDF15	cg12076915	-0.00775381	EPIC
GDF15	cg03734609	-0.0058016	EPIC
GDF15	cg14834257	0.00131145	EPIC
GDF15	cg00872761	0.000294978	EPIC
GDF15	cg11092048	0.00240894	EPIC
GDF15	cg23654043	-0.00243758	EPIC
GDF15	cg18525301	0.00173022	EPIC
GDF15	cg16758086	0.0112486	EPIC
GDF15	cg24248367	0.00114307	EPIC
GDF15	cg23276524	-0.00119464	EPIC
GDF15	cg14203838	-0.00021099	EPIC
GDF15	cg20251241	-0.00585963	EPIC
GDF15	cg18187198	-0.00251236	EPIC
GDF15	cg03437326	-0.0115997	EPIC
GDF15	cg15197125	-0.00162151	EPIC
GDF15	cg12155969	0.00130169	EPIC
GDF15	cg05858946	9.169e-05	EPIC
GDF15	cg25786770	0.000518994	EPIC
GDF15	cg02302000	-0.00395373	EPIC
GDF15	cg09987984	-0.00229899	EPIC
GDF15	cg25407197	-0.00359019	EPIC
GDF15	cg15116368	-0.00641935	EPIC
GDF15	cg12113746	-0.00038177	EPIC
GDF15	cg26768182	-3.19177e-05	EPIC
GDF15	cg02013781	0.00193623	EPIC
GDF15	cg00793795	0.00352859	EPIC
GDF15	cg22327312	-0.00166877	EPIC
GDF15	cg26120680	-0.000221114	EPIC
GDF15	cg07066163	-0.0148514	EPIC
GDF15	cg11494773	-0.00810067	EPIC
GDF15	cg10974746	0.000450674	EPIC
GDF15	cg08719093	0.013232	EPIC
GDF15	cg17111236	0.000221082	EPIC
GDF15	cg06157677	-0.0038363	EPIC
GDF15	cg05413991	-0.000267919	EPIC
GDF15	cg12917094	-0.0024576	EPIC
GDF15	cg13399203	0.00658241	EPIC
GDF15	cg05445744	-0.00328096	EPIC
GDF15	cg06436493	0.00215759	EPIC
GDF15	cg10187029	0.0041465	EPIC
GDF15	cg27290618	0.0018768	EPIC
GDF15	cg02199333	-0.00154208	EPIC
GDF15	cg23457203	-0.00140597	EPIC
GDF15	cg26320372	0.00351921	EPIC
GDF15	cg05222487	-0.00214759	EPIC
GDF15	cg25581781	1.81166e-05	EPIC
GDF15	cg03550138	-0.00666859	EPIC
GDF15	cg25095612	0.00409892	EPIC
GDF15	cg05606839	-0.000126955	EPIC
GDF15	cg19046189	0.00270203	EPIC
GDF15	cg01957786	-0.000964923	EPIC
GDF15	cg02874707	0.00805079	EPIC
GDF15	cg15116802	-0.00464451	EPIC
GDF15	cg27201107	-0.00374913	EPIC
GDF15	cg23791971	0.00633937	EPIC
GDF15	cg11281513	-0.00326268	EPIC
GDF15	cg23811176	-0.00587856	EPIC
GDF15	cg00567979	0.00112275	EPIC
GDF15	cg03112033	0.000409112	EPIC
GDF15	cg05873496	0.00636612	EPIC
GDF15	cg14853432	-0.00907214	EPIC
GDF15	cg05710060	0.00365977	EPIC
GDF15	cg16828169	-0.00562437	EPIC
GDF15	cg03972014	-0.011063	EPIC
GDF15	cg23104439	0.00513692	EPIC
GDF15	cg04881992	-0.00118874	EPIC
GDF15	cg13488220	-0.00221444	EPIC
GDF15	cg01499479	0.00127484	EPIC
GDF15	cg01809148	0.00182727	EPIC
GDF15	cg27547422	-0.00360632	EPIC
GDF15	cg03841598	-0.000543267	EPIC
GDF15	cg06841832	-0.00516674	EPIC
GDF15	cg26724018	-0.000159096	EPIC
GDF15	cg00354381	-0.00179107	EPIC
GDF15	cg03428702	0.000708643	EPIC
GDF15	cg03146683	0.00240831	EPIC
GDF15	cg10079307	0.00149304	EPIC
GDF15	cg03040700	-0.00286693	EPIC
GDF15	cg16985233	-0.00139415	EPIC
GDF15	cg09865955	-0.00310098	EPIC
GDF15	cg11430031	-0.00783174	EPIC
GDF15	cg04626916	-0.0018351	EPIC
GDF15	cg26570844	-0.001093	EPIC
GDF15	cg24866638	-0.000939303	EPIC
GDF15	cg11316687	-0.00270332	EPIC
GDF15	cg03649589	0.00211591	EPIC
GDF15	cg26202327	-0.0165651	EPIC
GDF15	cg15034009	-0.00581322	EPIC
GDF15	cg13338289	0.000469201	EPIC
GDF15	cg09343804	0.00252156	EPIC
GDF15	cg20666238	-0.00105472	EPIC
GDF15	cg14815051	-0.000323776	EPIC
GDF15	cg25460262	-0.159886	EPIC
GDF15	cg11449276	-0.00147602	EPIC
GDF15	cg11285496	-0.00121924	EPIC
GDF15	cg22790986	-0.0146662	EPIC
GDF15	cg22380007	-0.00397119	EPIC
GDF15	cg19850275	0.000678359	EPIC
GDF15	cg09926991	0.00298452	EPIC
GDF15	cg05538299	0.00251533	EPIC
GDF15	cg15123572	-0.00230337	EPIC
GDF15	cg21163617	0.00166071	EPIC
GDF15	cg08208227	0.000398954	EPIC
GDF15	cg17151604	-0.0031549	EPIC
GDF15	cg13707567	-0.00170256	EPIC
GDF15	cg15320363	-0.00157223	EPIC
GDF15	cg24885481	-1.70592e-05	EPIC
GDF15	cg07945021	0.00433108	EPIC
GDF15	cg08939275	-0.000517155	EPIC
GDF15	cg00522883	-0.00254932	EPIC
GDF15	cg07539802	-0.00368915	EPIC
GDF15	cg20739504	0.000675453	EPIC
GDF15	cg27456769	-0.00421397	EPIC
GDF15	cg13029885	0.000982211	EPIC
GDF15	cg00191177	-0.000911452	EPIC
GDF15	cg10423604	-0.00344293	EPIC
GDF15	cg13896766	-0.000875257	EPIC
GDF15	cg00630939	-0.00891823	EPIC
GDF15	cg02835301	-0.00343172	EPIC
GDF15	cg17709458	0.00284407	EPIC
GDF15	cg01642651	-1.20476e-05	EPIC
GDF15	cg03905475	-0.000811011	EPIC
GDF15	cg09057685	0.00430533	EPIC
GDF15	cg12448102	-0.00144614	EPIC
GDF15	cg20782805	-0.00784207	EPIC
GDF15	cg27184040	0.00584635	EPIC
GDF15	cg13982174	-0.000554214	EPIC
GDF15	cg11380532	0.00365678	EPIC
GDF15	cg03090254	-0.0143508	EPIC
GDF15	cg19984804	-0.00291617	EPIC
GDF15	cg01088900	0.00188475	EPIC
GDF15	cg23704703	-0.000826705	EPIC
GDF15	cg23044270	0.00297274	EPIC
GDF15	cg14312323	-0.00473081	EPIC
GDF15	cg14468640	-0.00230557	EPIC
GDF15	cg04708830	0.000346958	EPIC
GDF15	cg26047129	-0.000672177	EPIC
GDF15	cg19277657	-0.000484562	EPIC
GDF15	cg25150021	-0.000753626	EPIC
GDF15	cg25808643	0.00308228	EPIC
GDF15	cg27522406	-0.000832094	EPIC
GDF15	cg20555040	0.00260438	EPIC
GDF15	cg05676204	4.58023e-05	EPIC
GDF15	cg06355870	-0.000385562	EPIC
GDF15	cg08038054	0.00281698	EPIC
GDF15	cg20986280	0.00358067	EPIC
GDF15	cg19840511	-0.000607884	EPIC
GDF15	cg12254694	-0.00578445	EPIC
GDF15	cg06801384	0.00156721	EPIC
GDF15	cg09063556	0.00622189	EPIC
GDF15	cg07291417	-7.48503e-05	EPIC
GDF15	cg11152617	-0.00516745	EPIC
GDF15	cg00213668	0.00133428	EPIC
GDF15	cg02815171	-0.00339632	EPIC
GDF15	cg02215242	0.00615388	EPIC
GDF15	cg26416615	-0.0143542	EPIC
GDF15	cg00267165	-0.000528558	EPIC
GDF15	cg02609733	-0.00209697	EPIC
GDF15	cg04581571	0.00763161	EPIC
GDF15	cg17849968	-0.000395041	EPIC
GDF15	cg11775258	-0.00887534	EPIC
GDF15	cg06049002	-0.00624914	EPIC
GDF15	cg12066530	0.0116478	EPIC
GDF15	cg17870945	0.0109861	EPIC
GDF15	cg17474017	0.000994414	EPIC
GDF15	cg20048323	0.008152	EPIC
GDF15	cg12343639	0.00122788	EPIC
GDF15	cg04146259	-0.0152893	EPIC
GDF15	cg11235543	0.00143406	EPIC
GDF15	cg13820391	-0.0135586	EPIC
GDF15	cg15350440	0.000108174	EPIC
GDF15	cg25755215	0.00334792	EPIC
GDF15	cg13354219	-0.010447	EPIC
GDF15	cg26139365	0.00146224	EPIC
GDF15	cg13401831	0.00968951	EPIC
GDF15	cg00404436	0.00180427	EPIC
GDF15	cg03041617	0.000526418	EPIC
GDF15	cg24393602	-0.00357658	EPIC
GDF15	cg14264219	-0.0017667	EPIC
GDF15	cg01018332	-0.0056606	EPIC
GDF15	cg01680062	-0.00459593	EPIC
GDF15	cg22302226	0.00234537	EPIC
GDF15	cg01983105	0.00304845	EPIC
GDF15	cg00417304	-0.0088473	EPIC
GDF15	cg08738516	0.000606934	EPIC
GDF15	cg23526712	0.00264714	EPIC
GDF15	cg22906486	0.000955729	EPIC
GDF15	cg02862277	0.00237046	EPIC
GDF15	cg23900712	-0.00210327	EPIC
GDF15	cg14546415	-0.0190265	EPIC
GDF15	cg03255783	-0.00296942	EPIC
GDF15	cg11899992	-0.00245301	EPIC
GDF15	cg19510620	-7.91465e-05	EPIC
GDF15	cg20036302	0.00105837	EPIC
GDF15	cg20328945	-0.000128496	EPIC
GDF15	cg22744280	0.0232459	EPIC
GDF15	cg01706968	0.00531882	EPIC
GDF15	cg04161872	0.000981871	EPIC
GDF15	cg05131623	0.001176	EPIC
GDF15	cg16130600	-0.00374411	EPIC
GDF15	cg02276974	-0.000492081	EPIC
GDF15	cg10420517	0.00321914	EPIC
GDF15	cg21109955	-0.00174515	EPIC
GDF15	cg02936292	0.00576883	EPIC
GDF15	cg11813009	0.000286006	EPIC
GDF15	cg19693031	-0.0271461	EPIC
GDF15	cg06299791	-0.00438639	EPIC
GDF15	cg04415310	0.00398607	EPIC
GDF15	cg02331437	-0.00328588	EPIC
GDF15	cg09473763	-0.000569353	EPIC
GDF15	cg05310309	-0.0076165	EPIC
GDF15	cg11550340	-0.00261197	EPIC
GDF15	cg16610412	-0.00353786	EPIC
GDF15	cg15294589	-6.96553e-05	EPIC
GDF15	cg10438439	-0.000760586	EPIC
GDF15	cg21762680	0.00167273	EPIC
GDF15	cg23749518	0.0145026	EPIC
GDF15	cg04521512	-0.000945634	EPIC
GDF15	cg22290136	7.48061e-06	EPIC
GDF15	cg15128785	-0.00393049	EPIC
GDF15	cg08884209	0.00688985	EPIC
GDF15	cg19910940	-0.0025668	EPIC
GDF15	cg27390627	-0.00597993	EPIC
GDF15	cg21088460	0.089482	EPIC
GDF15	cg04917226	0.00359998	EPIC
GDF15	cg20963866	0.00351152	EPIC
GDF15	cg20621224	0.00114414	EPIC
GDF15	cg17500754	0.00125084	EPIC
GDF15	cg02062418	-0.00172839	EPIC
GDF15	cg23810241	-0.00470975	EPIC
GDF15	cg12208899	0.000139211	EPIC
GDF15	cg15998643	0.00374587	EPIC
GDF15	cg14294240	0.00344411	EPIC
GDF15	cg08161546	0.00167345	EPIC
GDF15	cg20575468	0.00542765	EPIC
GDF15	cg17120881	-0.000664909	EPIC
GDF15	cg21091640	-0.00648137	EPIC
GDF15	cg14280027	0.000212474	EPIC
GDF15	cg11102724	-0.0049617	EPIC
GDF15	cg05331290	0.0066511	EPIC
GDF15	cg23657782	0.000814866	EPIC
GDF15	cg06142108	0.000481212	EPIC
GDF15	cg26925463	-0.00140997	EPIC
GDF15	cg08908145	-0.000497266	EPIC
GDF15	cg27345919	0.000946863	EPIC
GDF15	cg09307367	-0.00299552	EPIC
GDF15	cg10420773	0.000926551	EPIC
GDF15	cg00959259	-0.0072257	EPIC
GDF15	cg03565113	0.000311998	EPIC
GDF15	cg19737457	-0.00216757	EPIC
GDF15	cg02481950	0.00580822	EPIC
GDF15	cg15505276	0.00169334	EPIC
GDF15	cg11237636	0.00470619	EPIC
GDF15	cg05885484	0.007603	EPIC
GDF15	cg01723825	-0.00149879	EPIC
GDF15	cg02635829	-0.00258939	EPIC
GDF15	cg04036717	-0.00255677	EPIC
GDF15	cg00548098	-0.0061734	EPIC
GDF15	cg16051114	0.0115735	EPIC
GDF15	cg15083015	-0.00335022	EPIC
GDF15	cg17602444	-0.0106868	EPIC
GDF15	cg26693238	0.000230283	EPIC
GDF15	cg20303075	0.000163315	EPIC
GDF15	cg10890155	-0.00125914	EPIC
GDF15	cg06094924	0.00125226	EPIC
GDF15	cg06429884	-0.00198041	EPIC
GDF15	cg10832528	0.00169598	EPIC
GDF15	cg24190553	0.00240018	EPIC
GDF15	cg00903371	0.0107464	EPIC
GDF15	cg02259480	-0.00379404	EPIC
GDF15	cg18237512	0.000443113	EPIC
GDF15	cg08180955	-0.00787381	EPIC
GDF15	cg27049094	0.00949225	EPIC
GDF15	cg01792592	-0.000579332	EPIC
GDF15	cg17925304	-0.00648969	EPIC
GDF15	cg21708817	-0.00128875	EPIC
GDF15	cg07323924	-0.00293851	EPIC
GDF15	cg24532093	-0.000538415	EPIC
GDF15	cg11401394	-0.00740235	EPIC
GDF15	cg09658189	0.00239906	EPIC
GDF15	cg20895584	0.000844717	EPIC
GDF15	cg22652934	-0.0123082	EPIC
GDF15	cg23381885	0.00170774	EPIC
GDF15	cg13108341	0.0430793	EPIC
GDF15	cg05421487	0.00996649	EPIC
GDF15	cg07504977	0.000316715	EPIC
GDF15	cg15858059	0.00420535	EPIC
GDF15	cg17840081	-0.00125125	EPIC
GDF15	cg11815250	-0.00212972	EPIC
GDF15	cg09589067	0.00160813	EPIC
GDF15	cg06946797	-0.0177242	EPIC
GDF15	cg14876771	-0.00302555	EPIC
GDF15	cg22260869	-0.00442719	EPIC
GDF15	cg08836972	0.00220785	EPIC
GDF15	cg14615491	0.0027779	EPIC
GDF15	cg23940267	-0.00109837	EPIC
GDF15	cg06798255	-0.00317039	EPIC
GDF15	cg02805188	0.00101557	EPIC
GDF15	cg03245251	-0.00436065	EPIC
GDF15	cg05086879	-0.00483041	EPIC
GDF15	cg22360345	0.012226	EPIC
GDF15	cg17042073	-0.0061882	EPIC
GDF15	cg25337148	0.000350271	EPIC
GDF15	cg14117643	0.000872863	EPIC
GDF15	cg15344632	0.00453671	EPIC
GDF15	cg01455178	0.00656357	EPIC
GDF15	cg07043357	-0.00478835	EPIC
GDF15	cg03031093	0.00116058	EPIC
GDF15	cg04914725	-0.00846024	EPIC
GDF15	cg01224657	-0.000636258	EPIC
GDF15	cg17395311	-0.00144814	EPIC
GDF15	cg20676100	0.00212494	EPIC
GDF15	cg11422009	0.00224587	EPIC
GDF15	cg23926526	0.0021019	EPIC
GDF15	cg06656240	-0.0120398	EPIC
GDF15	cg12137206	0.00336272	EPIC
GDF15	cg06894723	-0.00295463	EPIC
GDF15	cg02883958	0.0253194	EPIC
GDF15	cg06118514	0.00290873	EPIC
GDF15	cg00851361	0.0119621	EPIC
GDF15	cg16434205	0.00176815	EPIC
GDF15	cg25797540	-0.000328824	EPIC
GDF15	cg00743102	0.000982423	EPIC
GDF15	cg22454470	-0.0010378	EPIC
GDF15	cg00255799	0.000722181	EPIC
GDF15	cg12631713	-0.00375982	EPIC
GDF15	cg24694018	-0.00518719	EPIC
GDF15	cg07433951	0.00395904	EPIC
GDF15	cg26730146	-0.00037467	EPIC
GDF15	cg03201367	-0.00136094	EPIC
GDF15	cg02013655	0.00427411	EPIC
GDF15	cg08047369	0.00779577	EPIC
GDF15	cg24330386	-0.00408372	EPIC
GDF15	cg00494735	0.000899519	EPIC
GDF15	cg26922188	0.00276623	EPIC
GDF15	cg20095427	8.39146e-05	EPIC
GDF15	cg06489993	0.00332562	EPIC
GDF15	cg12904871	0.00746435	EPIC
GDF15	cg06613738	0.00255906	EPIC
GDF15	cg01699762	0.000342827	EPIC
GDF15	cg22380161	0.0064584	EPIC
GDF15	cg07598481	-0.00381699	EPIC
GDF15	cg05128623	-0.000634281	EPIC
GDF15	cg14227037	-0.0115599	EPIC
GDF15	cg21459583	0.00281893	EPIC
GDF15	cg11290989	-0.00465103	EPIC
GDF15	cg21558522	-0.000192563	EPIC
GDF15	cg04619585	0.000358504	EPIC
GDF15	cg08198102	-0.00512387	EPIC
GDF15	cg09449150	-0.00161448	EPIC
GDF15	cg00749323	-0.000530757	EPIC
GDF15	cg06446261	-0.000976533	EPIC
GDF15	cg01072106	-0.0144201	EPIC
GDF15	cg17703214	0.00896445	EPIC
GDF15	cg21744136	-0.00313758	EPIC
GDF15	cg21270316	0.00161187	EPIC
GDF15	cg08992172	-0.00135502	EPIC
GDF15	cg19822755	0.0163156	EPIC
GDF15	cg16131257	-0.00639995	EPIC
GDF15	cg11047325	-0.00250166	EPIC
GDF15	cg08138574	0.00244808	EPIC
GDF15	cg13913407	0.0136466	EPIC
GDF15	cg00417068	-0.00203421	EPIC
GDF15	cg20269790	-0.000103707	EPIC
GDF15	cg21880233	-0.00540009	EPIC
GDF15	cg09908372	-0.00529719	EPIC
GDF15	cg23748965	0.00360038	EPIC
GDF15	cg26912805	-0.00272229	EPIC
GDF15	cg04087628	-0.00756396	EPIC
GDF15	cg07103124	-0.000163287	EPIC
GDF15	cg26861886	-0.00644688	EPIC
GDF15	cg02415808	0.00213901	EPIC
GDF15	cg08904229	-0.00177151	EPIC
GDF15	cg10535411	0.00321608	EPIC
GDF15	cg20794766	0.000246663	EPIC
GDF15	cg01627492	0.00617867	EPIC
GDF15	cg06235935	0.00229178	EPIC
GDF15	cg27031586	-0.00213008	EPIC
GDF15	cg10675865	0.0018093	EPIC
GDF15	cg00840791	-0.00847473	EPIC
GDF15	cg19396973	0.00106161	EPIC
GDF15	cg26419265	-0.00480866	EPIC
GDF15	cg03080569	0.00422221	EPIC
GDF15	cg03636183	-0.0147907	EPIC
GDF15	cg17212404	-0.00232208	EPIC
GDF15	cg07391472	-0.0015789	EPIC
GDF15	cg17150772	-0.000241133	EPIC
GDF15	cg08519109	-0.00737474	EPIC
GDF15	cg05609160	0.00523737	EPIC
GDF15	cg15549126	0.000957076	EPIC
GDF15	cg09071007	0.00923262	EPIC
GDF15	cg23747607	-0.0054898	EPIC
GDF15	cg14080094	0.00984137	EPIC
GDF15	cg11228807	-0.00201635	EPIC
GDF15	cg04871538	-0.00338598	EPIC
GDF15	cg13439703	-0.00204313	EPIC
GDF15	cg03085846	-0.00542688	EPIC
GDF15	cg26955963	0.00127329	EPIC
GDF15	cg00883123	0.000419651	EPIC
GDF15	cg02114351	-0.0021462	EPIC
GDF15	cg24386766	-0.00407083	EPIC
GDF15	cg14772615	0.00034054	EPIC
GDF15	cg23887992	-0.000531111	EPIC
GDF15	cg23669118	0.00201733	EPIC
GDF15	cg14030838	0.000962428	EPIC
GDF15	cg07380026	0.00626061	EPIC
GDF15	cg07118985	-0.0145763	EPIC
GDF15	cg09917014	-0.00127046	EPIC
GDF15	cg18190225	0.000377922	EPIC
GDF15	cg03349819	0.00392111	EPIC
GDF15	cg22160263	0.00102296	EPIC
GDF15	cg03453703	0.00418853	EPIC
GDF15	cg25909582	-0.00866384	EPIC
GDF15	cg06124295	-0.00549766	EPIC
GDF15	cg02505002	0.000285151	EPIC
GDF15	cg08595438	0.000565608	EPIC
GDF15	cg01219130	0.00164024	EPIC
GDF15	cg15058033	-0.0184683	EPIC
GDF15	cg09930565	-0.000227908	EPIC
GDF15	cg20767370	0.000959645	EPIC
GDF15	cg07720478	0.000714752	EPIC
GDF15	cg19845878	0.00333427	EPIC
GDF15	cg06500161	0.0226502	EPIC
GDF15	cg16334075	0.010225	EPIC
GDF15	cg27316517	-0.00349376	EPIC
GDF15	cg01287505	0.0116618	EPIC
GDF15	cg19864060	0.000309313	EPIC
GDF15	cg18394552	0.0157032	EPIC
GDF15	cg19982221	-0.00987539	EPIC
GDF15	cg02995710	-0.00460466	EPIC
GDF15	cg16508692	0.00245656	EPIC
GDF15	cg19468028	0.00175302	EPIC
GDF15	cg10929136	-0.00529194	EPIC
GDF15	cg02650017	-0.0268075	EPIC
GDF15	cg02313073	0.000935724	EPIC
GDF15	cg11796302	-0.00289248	EPIC
GDF15	cg07770238	0.0041916	EPIC
GDF15	cg08134598	0.0031109	EPIC
GDF15	cg06669056	0.000809829	EPIC
GDF15	cg22275629	0.0022083	EPIC
GDF15	cg18693722	-0.00243131	EPIC
GDF15	cg25561904	0.00473436	EPIC
GDF15	cg23683488	-0.00269568	EPIC
GDF15	cg15546194	0.000527653	EPIC
GDF15	cg06123699	0.00285942	EPIC
GDF15	cg00474798	0.00428465	EPIC
GDF15	cg11556164	-0.00292051	EPIC
GDF15	cg05929933	-0.00127349	EPIC
GDF15	cg17593342	0.00104815	EPIC
GDF15	cg20261899	-0.000825469	EPIC
GDF15	cg14845982	-0.000463205	EPIC
GDF15	cg21906006	-0.00470725	EPIC
GDF15	cg20675175	-0.00294432	EPIC
GDF15	cg21087589	-0.000206331	EPIC
GDF15	cg08717611	-0.000401822	EPIC
GDF15	cg07500936	-0.0079753	EPIC
GDF15	cg04564998	-0.00155933	EPIC
GDF15	cg03546163	-0.0040984	EPIC
GDF15	cg14098780	0.000213661	EPIC
GDF15	cg04180924	-0.00137657	EPIC
GDF15	cg00006884	0.00187582	EPIC
GDF15	cg19470832	0.00456639	EPIC
GDF15	cg04027045	-0.000346551	EPIC
GDF15	cg14223687	-0.00419077	EPIC
GDF15	cg02590484	0.0128202	EPIC
GDF15	cg13100238	0.00461569	EPIC
GDF15	cg05558342	0.00139876	EPIC
GDF15	cg13279476	-0.0151771	EPIC
GDF15	cg20540672	0.00310528	EPIC
GDF15	cg26398251	-0.0101543	EPIC
GDF15	cg25806190	-0.00192615	EPIC
GDF15	cg12264321	-0.00627992	EPIC
GDF15	cg18531779	0.0059073	EPIC
GDF15	cg23994242	-0.00282583	EPIC
GDF15	cg09114341	0.00485466	EPIC
GDF15	cg20585830	-0.00136123	EPIC
GDF15	cg14970612	0.00309686	EPIC
GDF15	cg04297921	-0.00521452	EPIC
GDF15	cg23957424	-0.00228928	EPIC
GDF15	cg12164063	0.00233343	EPIC
GDF15	cg14647872	-0.00222765	EPIC
GDF15	cg17316435	0.00323213	EPIC
GDF15	cg08439439	-0.00178004	EPIC
GDF15	cg17895254	0.000756846	EPIC
GDF15	cg11246419	0.0110355	EPIC
GDF15	cg22937685	-0.000718043	EPIC
GDF15	cg24538070	0.00410757	EPIC
GDF15	cg22086409	-0.000330373	EPIC
GDF15	cg11116615	0.000211812	EPIC
GDF15	cg11073196	0.00437913	EPIC
GDF15	cg12404858	0.000695041	EPIC
GDF15	cg20510552	-0.0037331	EPIC
GDF15	cg06822989	-0.0082565	EPIC
GDF15	cg22304262	-0.000704335	EPIC
GDF15	cg00417823	0.0283918	EPIC
GDF15	cg22701227	0.00132079	EPIC
GDF15	cg17907661	0.00568583	EPIC
GDF15	cg00873793	0.00485307	EPIC
GDF15	cg04471919	0.00194333	EPIC
GDF15	cg17065843	-0.0185206	EPIC
GDF15	cg13662144	0.00732984	EPIC
GDF15	cg14985336	-8.21913e-05	EPIC
GDF15	cg06628878	-0.013197	EPIC
GDF15	cg01813335	-0.00310535	EPIC
GDF15	cg05836030	0.0015071	EPIC
GDF15	cg14749678	-0.00206444	EPIC
GDF15	cg08840765	-0.00824211	EPIC
GDF15	cg14044836	0.00266052	EPIC
GDF15	cg13862550	0.00843458	EPIC
GDF15	cg16411571	-0.00976357	EPIC
GDF15	cg24049493	0.00295026	EPIC
GDF15	cg26065318	0.000593995	EPIC
GDF15	cg07659053	0.0014451	EPIC
GDF15	cg17810431	-0.00353829	EPIC
GDF15	cg03685481	0.00197094	EPIC
GDF15	cg14391737	-0.000259321	EPIC
GDF15	cg01343363	0.0028011	EPIC
GDF15	cg09417209	-0.00505796	EPIC
GDF15	cg12511023	-0.00801743	EPIC
GDF15	cg13704599	0.00427071	EPIC
GDF15	cg13302927	-0.00245052	EPIC
GDF15	cg20624953	0.000400245	EPIC
GDF15	cg04685478	-0.000799254	EPIC
GDF15	cg17270891	0.00805946	EPIC
GDF15	cg12262507	0.0049914	EPIC
GDF15	cg00247870	0.0174561	EPIC
GDF15	cg19408626	-0.00350636	EPIC
GDF15	cg16319192	0.00530366	EPIC
GDF15	cg27354586	4.08285e-05	EPIC
GDF15	cg00098268	0.000307193	EPIC
GDF15	cg10285464	-0.000255965	EPIC
GDF15	cg09155645	0.000857166	EPIC
GDF15	cg21234821	-0.00220812	EPIC
GDF15	cg21959781	0.000895635	EPIC
GDF15	cg01568490	0.000268109	EPIC
GDF15	cg19851976	0.0115481	EPIC
GDF15	cg14624444	0.00474853	EPIC
GDF15	cg01413698	0.00562292	EPIC
GDF15	cg00823033	-0.0129145	EPIC
GDF15	cg22537656	-0.0024628	EPIC
GDF15	cg14890631	-0.00441884	EPIC
GDF15	cg15831898	-0.00659097	EPIC
GDF15	cg08700284	-0.00111713	EPIC
GDF15	cg26931307	-0.00124149	EPIC
GDF15	cg15752195	-0.00379652	EPIC
GDF15	cg06022189	0.002913	EPIC
GDF15	cg23684751	-0.000629794	EPIC
GDF15	cg14919929	-0.00108079	EPIC
GDF15	cg11531820	0.00392752	EPIC
GDF15	cg14053727	-0.014415	EPIC
GDF15	cg24829194	0.000598604	EPIC
GDF15	cg21751406	-0.000468012	EPIC
GDF15	cg16719512	-0.000839646	EPIC
GDF15	cg22485938	0.000167745	EPIC
GDF15	cg10211414	-0.0117093	EPIC
NT-proBNP	cg02504820	0.00688992	EPIC
NT-proBNP	cg21306988	0.0111027	EPIC
NT-proBNP	cg24625084	0.00228749	EPIC
NT-proBNP	cg25730122	-0.00122997	EPIC
NT-proBNP	cg14686798	-0.0018232	EPIC
NT-proBNP	cg23897178	0.00271741	EPIC
NT-proBNP	cg26551975	0.0028674	EPIC
NT-proBNP	cg26929925	-0.000242137	EPIC
NT-proBNP	cg18456523	0.0109282	EPIC
NT-proBNP	cg16875032	0.000174531	EPIC
NT-proBNP	cg03622002	-0.000535692	EPIC
NT-proBNP	cg13216995	0.000328042	EPIC
NT-proBNP	cg04117688	0.0018836	EPIC
NT-proBNP	cg12748332	0.00147241	EPIC
NT-proBNP	cg02231404	-0.013365	EPIC
NT-proBNP	cg14911690	0.0059847	EPIC
NT-proBNP	cg13639451	-0.00169973	EPIC
NT-proBNP	cg13191127	0.0028593	EPIC
NT-proBNP	cg16865475	0.00535551	EPIC
NT-proBNP	cg10577937	0.00335814	EPIC
NT-proBNP	cg15548295	0.00247717	EPIC
NT-proBNP	cg05113927	-0.00974679	EPIC
NT-proBNP	cg01948202	-0.00226837	EPIC
NT-proBNP	cg01102383	0.00497198	EPIC
NT-proBNP	cg22616126	0.0035912	EPIC
NT-proBNP	cg08149865	-0.0137518	EPIC
NT-proBNP	cg12605740	-0.00456186	EPIC
NT-proBNP	cg00939088	0.000779542	EPIC
NT-proBNP	cg00711496	-0.00635528	EPIC
NT-proBNP	cg18637466	0.00850442	EPIC
NT-proBNP	cg23800199	-0.00225334	EPIC
NT-proBNP	cg05254554	-0.00018789	EPIC
NT-proBNP	cg23761075	0.00247547	EPIC
NT-proBNP	cg17882915	0.00333485	EPIC
NT-proBNP	cg08986460	0.00568299	EPIC
NT-proBNP	cg02923553	-0.000909237	EPIC
NT-proBNP	cg18001737	0.00747416	EPIC
NT-proBNP	cg21000514	0.00126033	EPIC
NT-proBNP	cg26643128	-0.00177785	EPIC
NT-proBNP	cg09692833	-0.0021185	EPIC
NT-proBNP	cg22122331	-0.000417403	EPIC
NT-proBNP	cg12872127	-0.00121981	EPIC
NT-proBNP	cg09083742	0.000379809	EPIC
NT-proBNP	cg24659224	-0.00337945	EPIC
NT-proBNP	cg18050175	-0.00209231	EPIC
NT-proBNP	cg21864959	0.0125712	EPIC
NT-proBNP	cg07540652	0.00932668	EPIC
NT-proBNP	cg10199049	0.00770665	EPIC
NT-proBNP	cg13410390	-0.00102883	EPIC
NT-proBNP	cg17686983	0.000267242	EPIC
NT-proBNP	cg07506563	-0.00198288	EPIC
NT-proBNP	cg03164657	-0.00159947	EPIC
NT-proBNP	cg27402404	-0.00033111	EPIC
NT-proBNP	cg01024042	-0.000671624	EPIC
NT-proBNP	cg03653504	-0.000906217	EPIC
NT-proBNP	cg23700649	-0.000552882	EPIC
NT-proBNP	cg07219494	0.0038212	EPIC
NT-proBNP	cg13399773	0.000928091	EPIC
NT-proBNP	cg18090064	-0.00511617	EPIC
NT-proBNP	cg06900571	5.47503e-05	EPIC
NT-proBNP	cg04972472	0.00542297	EPIC
NT-proBNP	cg18068635	0.00142161	EPIC
NT-proBNP	cg10474862	-0.00324872	EPIC
NT-proBNP	cg09589728	0.000503609	EPIC
NT-proBNP	cg14141145	0.006728	EPIC
NT-proBNP	cg04051206	-0.00169363	EPIC
NT-proBNP	cg01490853	-0.00179159	EPIC
NT-proBNP	cg18978003	0.00487713	EPIC
NT-proBNP	cg01999908	0.000979837	EPIC
NT-proBNP	cg11176823	0.00293311	EPIC
NT-proBNP	cg23126629	-0.00074148	EPIC
NT-proBNP	cg01687878	7.06786e-05	EPIC
NT-proBNP	cg19858413	-0.00308339	EPIC
NT-proBNP	cg18454510	0.00434803	EPIC
NT-proBNP	cg14275693	0.00333828	EPIC
NT-proBNP	cg06585766	-0.00690602	EPIC
NT-proBNP	cg17877449	-0.000223009	EPIC
NT-proBNP	cg00645784	0.00605514	EPIC
NT-proBNP	cg14748515	-0.00742506	EPIC
NT-proBNP	cg08678044	-0.00289948	EPIC
NT-proBNP	cg01261821	0.00485095	EPIC
NT-proBNP	cg10484566	-0.00144663	EPIC
NT-proBNP	cg12857737	0.00794627	EPIC
NT-proBNP	cg10535684	-0.00319522	EPIC
NT-proBNP	cg14662210	0.00667846	EPIC
NT-proBNP	cg19575132	-0.00347991	EPIC
NT-proBNP	cg09039987	0.00373249	EPIC
NT-proBNP	cg06820795	-0.000345241	EPIC
NT-proBNP	cg12050518	0.00180332	EPIC
NT-proBNP	cg08716886	0.00422077	EPIC
NT-proBNP	cg16396485	0.00822081	EPIC
NT-proBNP	cg06817864	-0.00219751	EPIC
NT-proBNP	cg01343981	-0.00337849	EPIC
NT-proBNP	cg10767662	-0.00378837	EPIC
NT-proBNP	cg20862309	-0.00424512	EPIC
NT-proBNP	cg13763027	-0.00710375	EPIC
NT-proBNP	cg05726003	-0.00179251	EPIC
NT-proBNP	cg07828377	-5.30508e-05	EPIC
NT-proBNP	cg24859433	-0.000830363	EPIC
NT-proBNP	cg07017486	-0.000513652	EPIC
NT-proBNP	cg24190434	-0.00235475	EPIC
NT-proBNP	cg25967904	-0.00223925	EPIC
NT-proBNP	cg02688432	-0.00257375	EPIC
NT-proBNP	cg00519208	0.0174997	EPIC
NT-proBNP	cg13353160	-0.00127245	EPIC
NT-proBNP	cg06579118	-0.00439228	EPIC
NT-proBNP	cg22942384	0.000745439	EPIC
NT-proBNP	cg00013899	0.00638098	EPIC
NT-proBNP	cg01324489	0.00587161	EPIC
NT-proBNP	cg00978950	-0.014963	EPIC
NT-proBNP	cg17221251	0.00374505	EPIC
NT-proBNP	cg22692020	-0.00190501	EPIC
NT-proBNP	cg09886047	0.00322265	EPIC
NT-proBNP	cg06802275	0.0157215	EPIC
NT-proBNP	cg13015171	-0.000957118	EPIC
NT-proBNP	cg26376280	0.000668407	EPIC
NT-proBNP	cg07568313	-0.00208642	EPIC
NT-proBNP	cg10362905	0.00467689	EPIC
NT-proBNP	cg05268623	-0.000508914	EPIC
NT-proBNP	cg26475541	0.000260616	EPIC
NT-proBNP	cg20722088	-0.00406975	EPIC
NT-proBNP	cg17591926	0.00329661	EPIC
NT-proBNP	cg05687002	0.00290975	EPIC
NT-proBNP	cg26462130	-0.00636733	EPIC
NT-proBNP	cg11200414	-0.00549482	EPIC
NT-proBNP	cg22506773	-0.00197345	EPIC
NT-proBNP	cg04937416	0.000318172	EPIC
NT-proBNP	cg04682977	0.0142197	EPIC
NT-proBNP	cg27037013	0.00138963	EPIC
NT-proBNP	cg06202544	0.00122557	EPIC
NT-proBNP	cg21948749	0.00360596	EPIC
NT-proBNP	cg23387183	0.000494754	EPIC
NT-proBNP	cg19727889	0.00467521	EPIC
NT-proBNP	cg03227576	-0.00123378	EPIC
NT-proBNP	cg20648632	-0.0111185	EPIC
NT-proBNP	cg11596241	-0.00435974	EPIC
NT-proBNP	cg23476076	0.00767328	EPIC
NT-proBNP	cg09776434	0.000324636	EPIC
NT-proBNP	cg25762753	0.00083926	EPIC
NT-proBNP	cg25367965	0.00216204	EPIC
NT-proBNP	cg06204424	0.00544599	EPIC
NT-proBNP	cg26316590	-0.00205741	EPIC
NT-proBNP	cg17075888	0.00664815	EPIC
NT-proBNP	cg06135068	-0.00710135	EPIC
NT-proBNP	cg00347584	0.0014741	EPIC
NT-proBNP	cg10691456	-0.000307785	EPIC
NT-proBNP	cg20320575	0.00104776	EPIC
NT-proBNP	cg13798585	-0.00289782	EPIC
NT-proBNP	cg08003943	0.00378626	EPIC
NT-proBNP	cg20255082	-0.00244862	EPIC
NT-proBNP	cg14347274	0.000307815	EPIC
NT-proBNP	cg20209360	-0.00617223	EPIC
NT-proBNP	cg12628528	0.00406033	EPIC
NT-proBNP	cg16656232	0.00255515	EPIC
NT-proBNP	cg09746018	0.000222332	EPIC
NT-proBNP	cg19045733	-0.000396327	EPIC
NT-proBNP	cg09198549	-0.0133017	EPIC
NT-proBNP	cg27345564	-0.00269907	EPIC
NT-proBNP	cg18678177	0.0123048	EPIC
NT-proBNP	cg20557559	-0.000105321	EPIC
NT-proBNP	cg17944885	0.00741506	EPIC
NT-proBNP	cg27583086	-0.00527135	EPIC
NT-proBNP	cg15106744	-9.279e-05	EPIC
NT-proBNP	cg13240333	0.0216238	EPIC
NT-proBNP	cg21207090	0.00472399	EPIC
NT-proBNP	cg16889997	0.000870849	EPIC
NT-proBNP	cg05876425	-0.00353272	EPIC
NT-proBNP	cg14782678	-0.007136	EPIC
NT-proBNP	cg07165454	0.0060171	EPIC
NT-proBNP	cg07507194	0.00575938	EPIC
NT-proBNP	cg07942178	0.0024942	EPIC
NT-proBNP	cg03439687	0.00156152	EPIC
NT-proBNP	cg04725827	-0.00120927	EPIC
NT-proBNP	cg13208943	0.00226633	EPIC
NT-proBNP	cg00032923	0.00918058	EPIC
NT-proBNP	cg22109708	-0.00690318	EPIC
NT-proBNP	cg10225634	-0.00284098	EPIC
NT-proBNP	cg10377074	-0.00126492	EPIC
NT-proBNP	cg09284511	-0.001812	EPIC
NT-proBNP	cg00167763	0.0047324	EPIC
NT-proBNP	cg07980026	0.031906	EPIC
NT-proBNP	cg25504430	0.00294259	EPIC
NT-proBNP	cg21676859	0.00534927	EPIC
NT-proBNP	cg08631141	-0.00603973	EPIC
NT-proBNP	cg08492814	-0.0034561	EPIC
NT-proBNP	cg05871901	0.00430672	EPIC
NT-proBNP	cg06480765	-0.0014845	EPIC
NT-proBNP	cg02056751	-0.00213699	EPIC
NT-proBNP	cg13573244	-0.000329953	EPIC
NT-proBNP	cg00994876	3.86716e-05	EPIC
NT-proBNP	cg20232503	-0.00432361	EPIC
NT-proBNP	cg04837309	-0.00214488	EPIC
NT-proBNP	cg13950558	-0.00094385	EPIC
NT-proBNP	cg09573658	0.00156747	EPIC
NT-proBNP	cg18457085	0.0054983	EPIC
NT-proBNP	cg19912908	0.000250114	EPIC
NT-proBNP	cg08008230	-0.00394001	EPIC
NT-proBNP	cg14790609	-0.000940082	EPIC
NT-proBNP	cg18941600	-0.00639034	EPIC
NT-proBNP	cg25191304	-0.00688406	EPIC
NT-proBNP	cg14772651	0.00396966	EPIC
NT-proBNP	cg03223734	0.000367526	EPIC
NT-proBNP	cg25918170	0.000512965	EPIC
NT-proBNP	cg25449870	0.00659302	EPIC
NT-proBNP	cg13600984	0.0131805	EPIC
NT-proBNP	cg25369632	-0.000964693	EPIC
NT-proBNP	cg14038919	0.00249837	EPIC
NT-proBNP	cg09828459	-2.82005e-05	EPIC
NT-proBNP	cg11745094	-0.00512054	EPIC
NT-proBNP	cg18246603	0.000598377	EPIC
NT-proBNP	ch.1.4283968F	-0.00121657	EPIC
NT-proBNP	cg06285655	-0.00260113	EPIC
NT-proBNP	cg08743794	0.000319629	EPIC
NT-proBNP	cg16786802	-0.00166436	EPIC
NT-proBNP	cg06978205	-9.43989e-06	EPIC
NT-proBNP	cg00757033	-0.0428588	EPIC
NT-proBNP	cg03342963	-0.000972308	EPIC
NT-proBNP	cg16668189	-0.00139331	EPIC
NT-proBNP	cg25779690	0.000930494	EPIC
NT-proBNP	cg21049840	0.00347076	EPIC
NT-proBNP	cg06029444	-0.000446549	EPIC
NT-proBNP	cg08148645	-0.00312018	EPIC
NT-proBNP	cg04871173	-0.005058	EPIC
NT-proBNP	cg15261545	0.00708234	EPIC
NT-proBNP	cg18096882	0.00298316	EPIC
NT-proBNP	cg23796713	-0.00232858	EPIC
NT-proBNP	cg17371184	-0.00355629	EPIC
NT-proBNP	cg17758744	0.000349734	EPIC
NT-proBNP	cg07188335	-0.00643747	EPIC
NT-proBNP	cg17341482	0.00878087	EPIC
NT-proBNP	cg00840433	0.00138796	EPIC
NT-proBNP	cg20198393	0.000482994	EPIC
NT-proBNP	cg15114651	-0.00614343	EPIC
NT-proBNP	cg08736088	0.00238293	EPIC
NT-proBNP	cg22164921	0.000388213	EPIC
NT-proBNP	cg09575238	0.00794402	EPIC
NT-proBNP	cg15626731	0.00344513	EPIC
NT-proBNP	cg00180963	0.00233517	EPIC
NT-proBNP	cg02446871	0.00303088	EPIC
NT-proBNP	cg00045025	-0.011518	EPIC
NT-proBNP	cg05507902	0.00217207	EPIC
NT-proBNP	cg00448560	-0.00844622	EPIC
NT-proBNP	cg02837456	-0.00335096	EPIC
NT-proBNP	cg12880814	0.000888329	EPIC
NT-proBNP	cg13108341	0.0163762	EPIC
NT-proBNP	cg16411857	-0.00551786	EPIC
NT-proBNP	cg23215916	0.00340915	EPIC
NT-proBNP	cg17454920	-0.00540485	EPIC
NT-proBNP	cg15493308	-0.00872328	EPIC
NT-proBNP	cg09702859	-0.0176214	EPIC
NT-proBNP	cg00518878	-0.00561377	EPIC
NT-proBNP	cg08426826	-0.00889489	EPIC
NT-proBNP	cg07391913	0.00546612	EPIC
NT-proBNP	cg00235313	0.00111017	EPIC
NT-proBNP	cg27301507	0.00289819	EPIC
NT-proBNP	cg02213466	-0.00104978	EPIC
NT-proBNP	cg14474570	-0.00516409	EPIC
NT-proBNP	cg07782767	0.00366826	EPIC
NT-proBNP	cg23648810	0.00636525	EPIC
NT-proBNP	cg09592324	-0.00510341	EPIC
NT-proBNP	cg26041593	-0.000993988	EPIC
NT-proBNP	cg02443473	0.0165161	EPIC
NT-proBNP	cg12142869	-0.000572462	EPIC
NT-proBNP	cg14529552	0.0072934	EPIC
NT-proBNP	cg17957417	0.00277487	EPIC
NT-proBNP	cg07212628	0.000161176	EPIC
NT-proBNP	cg22811634	-0.00457001	EPIC
NT-proBNP	cg05564266	0.00177068	EPIC
NT-proBNP	cg07768696	0.00190186	EPIC
NT-proBNP	cg07040244	-0.0117427	EPIC
NT-proBNP	cg02030979	-0.00413891	EPIC
NT-proBNP	cg08350219	-0.00580282	EPIC
NT-proBNP	cg05002602	-0.00074821	EPIC
NT-proBNP	cg19275235	-0.00413423	EPIC
NT-proBNP	cg00380692	0.0103814	EPIC
NT-proBNP	cg14432143	0.00393361	EPIC
NT-proBNP	cg00417068	-0.0141255	EPIC
NT-proBNP	cg02855360	-0.00557739	EPIC
NT-proBNP	cg20701305	0.018198	EPIC
NT-proBNP	cg17389237	-0.00801592	EPIC
NT-proBNP	cg01236728	0.00754611	EPIC
NT-proBNP	cg01708932	-0.00085173	EPIC
NT-proBNP	cg26116565	-0.00161804	EPIC
NT-proBNP	cg12974599	-0.0186562	EPIC
NT-proBNP	cg06198928	0.00184843	EPIC
NT-proBNP	cg17768039	-0.0151829	EPIC
NT-proBNP	cg11280374	0.00147561	EPIC
NT-proBNP	cg13439703	-0.00197917	EPIC
NT-proBNP	cg14294664	-0.00392217	EPIC
NT-proBNP	cg09595102	-0.000432849	EPIC
NT-proBNP	cg01006703	0.000490832	EPIC
NT-proBNP	cg14353677	-0.0462311	EPIC
NT-proBNP	cg04048950	0.0172741	EPIC
NT-proBNP	cg07268367	0.00781627	EPIC
NT-proBNP	cg09153982	0.00685495	EPIC
NT-proBNP	cg23901233	0.00054781	EPIC
NT-proBNP	cg06230714	0.00777592	EPIC
NT-proBNP	cg20007347	0.000560507	EPIC
NT-proBNP	cg11225330	-0.00275496	EPIC
NT-proBNP	ch.22.1008279F	0.000704631	EPIC
NT-proBNP	cg18864275	0.00435691	EPIC
NT-proBNP	cg22264980	-0.00325189	EPIC
NT-proBNP	cg22797991	-0.00095437	EPIC
NT-proBNP	cg03549931	-0.00165993	EPIC
NT-proBNP	cg22243439	-0.00228407	EPIC
NT-proBNP	cg03270777	-0.0137566	EPIC
NT-proBNP	cg14101379	-0.00519935	EPIC
NT-proBNP	cg04269590	-0.00227227	EPIC
NT-proBNP	cg07171886	0.000466273	EPIC
NT-proBNP	cg07841232	0.00417157	EPIC
NT-proBNP	cg00325558	0.0059144	EPIC
NT-proBNP	cg03546163	-0.0269365	EPIC
NT-proBNP	cg10373607	0.00452883	EPIC
NT-proBNP	cg20733620	-0.000443457	EPIC
NT-proBNP	cg09650018	-0.00114806	EPIC
NT-proBNP	cg03329468	-0.00303076	EPIC
NT-proBNP	cg09240639	-0.00119562	EPIC
NT-proBNP	cg21368091	-0.000195966	EPIC
NT-proBNP	cg10227363	-0.00162189	EPIC
NT-proBNP	cg14343305	0.00303649	EPIC
NT-proBNP	cg04191673	-0.00222462	EPIC
NT-proBNP	cg13621378	0.00197993	EPIC
NT-proBNP	cg20193872	0.000277495	EPIC
NT-proBNP	cg18527764	-0.00307742	EPIC
NT-proBNP	cg11655390	-0.000334406	EPIC
NT-proBNP	cg12253828	-0.0035277	EPIC
NT-proBNP	cg00277384	-0.0217633	EPIC
NT-proBNP	cg16627489	-0.00285549	EPIC
NT-proBNP	cg18018605	0.00238316	EPIC
NT-proBNP	cg12010643	-0.00112269	EPIC
NT-proBNP	cg22304262	-0.00559571	EPIC
NT-proBNP	cg17304295	-0.00184493	EPIC
NT-proBNP	cg01584377	0.00139486	EPIC
NT-proBNP	cg17924243	0.00442118	EPIC
NT-proBNP	cg07099443	0.00303333	EPIC
NT-proBNP	cg05528196	0.000477628	EPIC
NT-proBNP	cg05775627	0.00286726	EPIC
NT-proBNP	cg08370506	0.00239837	EPIC
NT-proBNP	cg14228177	0.00094441	EPIC
NT-proBNP	cg09298159	-0.00406579	EPIC
NT-proBNP	cg05346619	0.00444857	EPIC
NT-proBNP	cg13217994	-0.00162382	EPIC
NT-proBNP	cg21268503	0.00170395	EPIC
NT-proBNP	cg09312895	0.000319323	EPIC
NT-proBNP	cg24704151	0.00715904	EPIC
NT-proBNP	cg01525094	-0.007123	EPIC
NT-proBNP	cg12613801	-0.0050182	EPIC
NT-proBNP	cg21892407	0.00218185	EPIC
NT-proBNP	cg02307288	0.00044363	EPIC
NT-proBNP	cg03072196	-0.00958702	EPIC
NT-proBNP	cg15871086	-0.0071432	EPIC
NT-proBNP	cg14120088	-0.00270985	EPIC
NT-proBNP	cg10405023	-0.0134539	EPIC
NT-proBNP	cg16894294	0.00105548	EPIC
NT-proBNP	cg23220915	-0.00820044	EPIC
NT-proBNP	cg10409376	0.00011024	EPIC
NT-proBNP	cg27563529	-0.00294408	EPIC
NT-proBNP	cg21154452	0.00226914	EPIC
[truncated: 1 more rows]

## Sheet: Supplementary Table 6
Supplementary Table 6. Incremental variance in protein levels attributable to EpiScores and polygenic risk scores (PRS) in the Generation Scotland test sample.
Incremental variance in protein levels is outlined for null (age and sex adjusted) models, with the addition of EpiScores, PRS, or both.
Variance is given in decimal format, (i.e. an incremental difference of 0.124 is equivalent to an R2 of 12.4%.
Protein levels in the test set were rank-based inverse normalised and scaled.
These analyses are shown for EpiScores trained using the EPIC array and 450k array CpG probes.
EpiScore: GDF15 EPIC array
Model	Variance explained	Incremental difference
m1: Null	0.366142	N/A
m2: Null + PRS	0.428021	N/A
m3: Null + EpiScore	0.486741	N/A
m4: Null + EpiScore + PRS	0.521465	N/A
m2 - m1	N/A	0.0618796
m3 - m1	N/A	0.1206
m4 - m1	N/A	0.155323
EpiScore: NT-proBNP EPIC array
Model	Variance explained	Difference
m1: Null	0.24444	N/A
m2: Null + PRS	0.275397	N/A
m3: Null + EpiScore	0.301789	N/A
m4: Null + EpiScore + PRS	0.313837	N/A
m2 - m1	N/A	0.0309572
m3 - m1	N/A	0.0573493
m4 - m1	N/A	0.0693977
EpiScore: GDF15 450k array
Model	Variance explained	Difference
m1: Null	0.361367	N/A
m2: Null + PRS	0.423673	N/A
m3: Null + EpiScore	0.474702	N/A
m4: Null + EpiScore + PRS	0.513062	N/A
m2 - m1	N/A	0.0623058
m3 - m1	N/A	0.113335
m4 - m1	N/A	0.151696
EpiScore: NT-proBNP 450k array
Model	Variance explained	Difference
m1: Null	0.24444	N/A
m2: Null + PRS	0.275397	N/A
m3: Null + EpiScore	0.31537	N/A
m4: Null + EpiScore + PRS	0.298141	N/A
m2 - m1	N/A	0.0309572
m3 - m1	N/A	0.0709301
m4 - m1	N/A	0.0537011

## Sheet: Supplementary Table 7
Supplementary Table 7. Comparison of EpiScores versus protein measurements in basic, fully-adjusted and WBC sensitivity mixed effects Cox proportional hazards model associations in the Generation Scotland test sample (GDF N=2,954 and NT-proBNP N=2,808).
Case and control counts are reported, with hazard ratios (HR), 95% lower and upper confidence intervals (LCI, UCI). P-values are provided for each model, in addition to FDR-adjusted P-values in the basic model.
Basic models were adjusted for age, sex and relatedness between individuals. Fully-adjusted models were further adjusted for BMI, a DNAm-derived score for smoking, years of education, weekly units of alcohol consumption and social deprivation.
White blood cell (WBC) sensitivity models were run for any EpiScore associations that had FDR P < 0.05 in basic and P < 0.05 in fully-adjusted models. These analyses included all covaraites from the fully-adjusted models, in addition to DNAm-estimates for five WBCs.
Protein and EpiScore levels were rank-inverse based transformed and scaled to have a mean of 0 and standard deviation of 1 prior to analyses. Results are ordered by basic model P-values.
A total of 11 associations had FDR P < 0.05 in the basic model (green). Nine of these associations had P < 0.05 in the fully-adjusted model (blue). Of the four EpiScore associations that had P < 0.05 in fully-adjusted models, three withstood adjustment for DNAm-estimated WBCs (orange).
Marker	Outcome	Basic N Cases	Basic N Controls	Basic mean tte	Basic max tte	Basic HR	Basic LCI	Basic UCI	Basic P	Basic FDR P	Full N Cases	Full N Controls	Full mean tte	Full max tte	Full HR	Full LCI	Full UCI	Full P	WBC HR	WBC LCI	WBC UCI	WBC P
GDF15 EpiScore	Diabetes	308	2504	5.9 (3.7)	14.3333	1.38	1.23	1.54	2.3e-08	2.08e-07	229	1981	6 (3.6)	14.25	1.36	1.13	1.64	0.0012	1.52	1.25	1.85	3.2e-05
GDF15 EpiScore	Stroke	205	2667	6.2 (3.3)	13.75	1.51	1.3	1.74	2.9e-08	2.08e-07	147	2102	6 (3.4)	13.75	1.41	1.14	1.74	0.0017	1.42	1.13	1.78	0.0024
GDF15 protein	Diabetes	308	2504	5.9 (3.7)	14.3333	1.51	1.3	1.75	3.9e-08	2.08e-07	229	1981	6 (3.6)	14.25	1.43	1.17	1.75	0.0005	N/A	N/A	N/A	N/A
GDF15 protein	Stroke	205	2667	6.2 (3.3)	13.75	1.69	1.39	2.04	1.2e-07	4.8e-07	147	2102	6 (3.4)	13.75	1.48	1.16	1.88	0.0015	N/A	N/A	N/A	N/A
NT-proBNP EpiScore	Diabetes	278	2397	5.8 (3.7)	14.3333	0.74	0.66	0.84	1.2e-06	3.84e-06	205	1887	5.9 (3.6)	14.25	0.73	0.63	0.85	4.7e-05	0.71	0.6	0.84	6.7e-05
NT-proBNP protein	Diabetes	278	2397	5.8 (3.7)	14.3333	0.74	0.64	0.85	1.9e-05	5.06667e-05	205	1887	5.9 (3.6)	14.25	0.7	0.6	0.83	3e-05	N/A	N/A	N/A	N/A
GDF15 protein	Dementia	115	1153	8.1 (3.1)	13.5	1.53	1.17	2.01	0.0019	0.00434286	77	880	8.2 (2.7)	13.0833	1.41	1.01	1.95	0.041	N/A	N/A	N/A	N/A
NT-proBNP protein	Stroke	198	2531	6.3 (3.4)	13.75	1.28	1.08	1.52	0.0043	0.0086	143	1983	6.1 (3.4)	13.75	1.26	1.03	1.53	0.021	N/A	N/A	N/A	N/A
GDF15 EpiScore	IHD	278	2491	5.5 (3.5)	13.6667	1.17	1.03	1.32	0.013	0.0224	216	1952	5.6 (3.5)	13.6667	1.08	0.9	1.28	0.42	N/A	N/A	N/A	N/A
GDF15 EpiScore	Dementia	115	1153	8.1 (3.1)	13.5	1.34	1.06	1.7	0.014	0.0224	77	880	8.2 (2.7)	13.0833	1.41	1.02	1.95	0.035	1.39	0.98	1.97	0.064
GDF15 protein	IHD	278	2491	5.5 (3.5)	13.6667	1.19	1.01	1.41	0.034	0.0494545	216	1952	5.6 (3.5)	13.6667	1.19	0.97	1.45	0.099	N/A	N/A	N/A	N/A
NT-proBNP protein	IHD	259	2370	5.6 (3.4)	13.6667	1.17	1.01	1.35	0.042	0.056	203	1845	5.7 (3.5)	13.6667	1.14	0.97	1.35	0.12	N/A	N/A	N/A	N/A
NT-proBNP EpiScore	Stroke	198	2531	6.3 (3.4)	13.75	1.11	0.97	1.28	0.13	0.16	143	1983	6.1 (3.4)	13.75	1.11	0.94	1.32	0.21	N/A	N/A	N/A	N/A
NT-proBNP EpiScore	IHD	259	2370	5.6 (3.4)	13.6667	0.92	0.81	1.04	0.19	0.217143	203	1845	5.7 (3.5)	13.6667	0.9	0.78	1.04	0.16	N/A	N/A	N/A	N/A
NT-proBNP protein	Dementia	115	1100	8.1 (3.1)	13.5	1.1	0.85	1.42	0.48	0.512	77	836	8.2 (2.7)	13.0833	1.04	0.78	1.39	0.79	N/A	N/A	N/A	N/A
NT-proBNP EpiScore	Dementia	115	1100	8.1 (3.1)	13.5	1.04	0.82	1.3	0.76	0.76	77	836	8.2 (2.7)	13.0833	1.15	0.88	1.51	0.32	N/A	N/A	N/A	N/A

## Sheet: Supplementary Table 8
Supplementary Table 8. Descriptive statistics for LBC1936 covariates
Covariate	Wave	N	Mean	SD	Missing	Range
Age (years)	1	1091	69.5348	0.831854	0	67.61 - 71.3
Age (years)	2	866	72.4939	0.711346	225	70.91 - 74.15
Age (years)	3	697	76.2451	0.675857	394	74.59 - 77.7
Age (years)	4	550	79.325	0.623507	541	77.96 - 80.87
Age (years)	5	431	82.0052	0.472994	660	80.93 - 83.13
Body Mass Index (kg/m2)	1	1089	27.782	4.35565	2	16.02 - 48.52
Alcohol units (per week)	1	1091	10.5163	14.1866	0	0 - 140
Scottish deprivation index rank	1	1083	4564.74	1907.33	8	4 - 6505
Epigenetic smoking score	1	894	0.468589	5.5071	197	-13.46 - 20.97
		N	%
Sex	female	543	49.77
	male	548	50.23

## Sheet: Supplementary Table 9
Supplementary table 9: Descriptive statistics for cognitive tests in LBC1936
Test	Wave	N	Mean	SD	Missing	Range	Cohort
Digit symbol backwards	1	1090	7.73486	2.26288	1	2 - 14	LBC1936
Digit symbol backwards	2	866	7.81409	2.28922	225	2 - 14	LBC1936
Digit symbol backwards	3	695	7.76835	2.37352	396	2 - 14	LBC1936
Digit symbol backwards	4	548	7.55839	2.1773	543	2 - 14	LBC1936
Digit symbol backwards	5	426	7.19014	2.33016	665	0 - 13	LBC1936
Matrix Reasoning	1	1086	13.4945	5.1314	5	4 - 24	LBC1936
Matrix Reasoning	2	863	13.175	4.96397	228	3 - 25	LBC1936
Matrix Reasoning	3	689	13.0392	4.90905	402	3 - 25	LBC1936
Matrix Reasoning	4	535	12.9047	5.03288	556	1 - 25	LBC1936
Matrix Reasoning	5	418	12.9258	5.21957	673	3 - 25	LBC1936
Block design	1	1085	33.7889	10.3217	6	10 - 65	LBC1936
Block design	2	864	33.6377	10.0777	227	10 - 66	LBC1936
Block design	3	691	32.1838	9.95189	400	3 - 66	LBC1936
Block design	4	535	31.2	9.6339	556	0 - 63	LBC1936
Block design	5	420	29.9	9.59935	671	2 - 62	LBC1936
Digit symbol	1	1086	56.5994	12.9327	5	14 - 98	LBC1936
Digit symbol	2	862	56.4002	12.3099	229	15 - 94	LBC1936
Digit symbol	3	685	53.8088	12.9329	406	14 - 89	LBC1936
Digit symbol	4	535	51.2411	13.0078	556	12 - 89	LBC1936
Digit symbol	5	418	50.9809	12.7897	673	15 - 81	LBC1936
Symbol search	1	1084	24.7555	6.28518	7	2 - 49	LBC1936
Symbol search	2	862	24.609	6.17526	229	3 - 45	LBC1936
Symbol search	3	687	24.6041	6.45621	404	3 - 53	LBC1936
Symbol search	4	528	22.7311	6.6275	563	2 - 50	LBC1936
Symbol search	5	415	22.212	6.92983	676	-1 - 40	LBC1936
National adult reading test	1	1089	34.4821	8.15452	2	1 - 50	LBC1936
National adult reading test	2	864	34.3796	8.17547	227	1 - 50	LBC1936
National adult reading test	3	695	35.0245	8.02702	396	5 - 49	LBC1936
National adult reading test	4	546	35.5916	8.19218	545	6 - 50	LBC1936
National adult reading test	5	426	36.0516	7.81324	665	8 - 49	LBC1936
Logical memory	1	1087	71.4609	17.9649	4	0 - 117	LBC1936
Logical memory	2	864	74.3021	17.879	227	5 - 116	LBC1936
Logical memory	3	688	74.577	19.2018	403	5 - 116	LBC1936
Logical memory	4	542	72.7103	20.395	549	0 - 122	LBC1936
Logical memory	5	421	72.1473	21.521	670	2 - 118	LBC1936
Verbal paired associates	1	1050	26.4429	9.13259	41	0 - 40	LBC1936
Verbal paired associates	2	843	27.1827	9.46087	248	0 - 40	LBC1936
Verbal paired associates	3	663	26.4103	9.55762	428	1 - 40	LBC1936
Verbal paired associates	4	497	27.1408	9.55461	594	0 - 40	LBC1936
Verbal paired associates	5	380	27.3684	9.54208	711	0 - 40	LBC1936
Inspection time	1	1041	112.14	11	50	46 - 140	LBC1936
Inspection time	2	838	111.223	11.7885	253	32 - 140	LBC1936
Inspection time	3	654	110.136	12.5536	437	49 - 136	LBC1936
Inspection time	4	465	106.959	13.6013	626	37 - 132	LBC1936
Inspection time	5	382	106.034	12.7245	709	61 - 136	LBC1936
Four choice reaction time	1	1084	0.642107	0.0857802	7	0.45 - 1.13	LBC1936
Four choice reaction time	2	865	0.649272	0.0898421	226	0.45 - 1.29	LBC1936
Four choice reaction time	3	685	0.678844	0.102754	406	0.46 - 1.31	LBC1936
Four choice reaction time	4	543	0.706031	0.113613	548	0.46 - 1.34	LBC1936
Four choice reaction time	5	423	0.722026	0.120251	668	0.49 - 1.24	LBC1936
Spatial span	1	1084	14.7177	2.83195	7	5 - 24	LBC1936
Spatial span	2	861	14.6945	2.76201	230	5 - 23	LBC1936
Spatial span	3	690	14.6159	2.72845	401	6 - 22	LBC1936
Spatial span	4	536	14.1306	2.71818	555	7 - 23	LBC1936
Spatial span	5	421	13.8931	2.85114	670	3 - 21	LBC1936
Verbal fluency	1	1087	42.4177	12.5379	4	10 - 83	LBC1936
Verbal fluency	2	865	43.1803	12.9402	226	6 - 90	LBC1936
Verbal fluency	3	696	42.898	12.7646	395	6 - 86	LBC1936
Verbal fluency	4	547	43.6106	13.3337	544	13 - 83	LBC1936
Verbal fluency	5	426	43.554	12.6897	665	4 - 80	LBC1936
Wechsler test of reading	1	1089	41.0211	7.17485	2	8 - 50	LBC1936
Wechsler test of reading	2	864	41.0104	6.96681	227	5 - 50	LBC1936
Wechsler test of reading	3	694	41.0922	7.02172	397	8 - 50	LBC1936
Wechsler test of reading	4	546	41.6282	7.03328	545	12 - 50	LBC1936
Wechsler test of reading	5	426	42.1901	6.60652	665	18 - 50	LBC1936

[truncated: 9 more sheets: Supplementary Table 10, Supplementary Table 11, Supplementary Table 12, Supplementary Table 13, Supplementary Table 14, Supplementary table 15, Supplementary table 16, Supplementary table 17, Supplementary Table 18]
